# Supplementary material for: Phosphorylation and O-GlcNAcylation at the same α-synuclein site generate distinct fibril structures
Source: Nat Commun. 2024 Mar 27;15:2677. doi: 10.1038/s41467-024-46898-1 (PMC10973503; doi:10.1038/s41467-024-46898-1)
Supplement: Supplementary file 4 — Source Data [file 41467_2024_46898_MOESM4_ESM.xlsx]

## Sheet: Figure 1b
Figure 1b
Left: ThT fluorescence (Au)
Time [h]	WT			gS87			pS87
0	18	18	19	18	16	18	19	20	20
5.05	17	14	14	15	16	15	15	15	15
10.01	18	15	15	15	15	15	15	17	14
15.06	18	15	17	16	15	15	14	16	15
20.03	19	17	15	15	14	14	13	15	15
25.08	28	24	25	16	15	14	14	15	15
30.04	38	32	35	14	14	15	15	15	14
35	46	41	44	16	15	15	15	15	14
40.05	56	48	52	18	13	14	15	15	14
45.01	64	57	62	15	14	15	14	16	14
50.07	74	65	73	17	19	15	14	16	14
55.03	86	73	84	17	23	14	14	15	13
60.08	92	87	107	17	25	20	14	15	14
Time [h]	WT			gS87			pS87
0	33	39	36	24	31	30	27	33	32
5.05	457	465	443	23	24	24	26	26	25
10.01	714	728	689	24	27	25	26	26	25
15.06	881	892	849	25	28	25	25	24	26
20.03	982	995	949	30	40	44	26	27	26
25.08	1042	1053	1012	54	74	94	27	27	27
30.04	1071	1083	1036	116	106	133	29	29	32
35	1103	1109	1070	171	137	171	29	31	41
40.05	1120	1113	1082	218	171	208	33	38	47
45.01	1115	1132	1096	262	209	243	35	43	49
50.07	1118	1122	1104	304	266	290	40	48	67
55.03	1121	1118	1100	347	316	340	46	71	76
60.08	1126	1120	1102	380	362	387	61	79	83

## Sheet: Figure 5c
Figure 5c
pS129 α-syn intensity (norm.)
PBS	WT PFF	gS87 PFF	pS87 PFF
0.128302	0.370849	0.204419	0.147612
0.14241	0.512083	0.213961	0.158437
0.136967	0.320464	0.24167	0.167713
0.155024	0.434678	0.232267	0.158767
0.095535	0.389465	0.233837	0.195906
0.114894	0.48768	0.225496	0.184787
0.114535	0.556912	0.219042	0.174081
0.106519	0.427376	0.12877	0.189164
0.134972	0.478444	0.203603	0.183959
0.11044	0.400498	0.287442	0.165287
0.13066	0.398464	0.371858	0.173684
0.143688	0.341024	0.410248	0.169632
0.112261	0.479483	0.276136	0.184451
0.138456	0.441906	0.211344	0.185219
0.14431	0.508825	0.227956	0.159159
0.125492	0.40697	0.220012	0.171691
0.141146	0.45501	0.231957	0.202072
0.137872	0.600349	0.281279	0.203268
0.133246	0.585747	0.128866	0.189058
0.125492	0.371586	0.237006	0.154734

## Sheet: Figure 5d
Figure 5d
Cell viability (%)
1 μM WT PFF	1 μM gS87 PFF	1 μM pS87 PFF	0.1 μM WT PFF	0.1 μM gS87 PFF	0.1 μM pS87 PFF
29.5809	53.5744	75.9244	33.5251	79.8685	93.3443
17.0912	61.4626	81.3476	31.2243	90.3862	89.4002
30.3361	59.4906	86.7707	43.0567	76.2531	91.7009

## Sheet: SI Figure 1a1b
SI Figure1a					SI Figure1b
					Mass Min. (m/z)	150
Wavelength(nm) 215					Mass Max. (m/z)	1000
R.time(min)	Intensity				Retention Time (min)	0.079875 - 0.205383 (14)
0	163				Mass Resolution	0.5
0.00833	163				Scan Number	16
0.01667	-25				Scan Type	{0,0} + c ESI !corona sid=45.00 det=1106.00 Full ms [150.00-1000.00]
0.025	-50
0.03333	-68				Mass (m/z)	Value (counts)
0.04167	-84				150.7	1168
0.05	-104				151.8	1476.71
0.05833	-135				152.9	1243.29
0.06667	-175				153.9	1030.29
0.075	-223				154.8	1235.14
0.08333	-277				155.3	67.8571
0.09167	-332				155.9	1285.71
0.1	-388				156.9	1195.43
0.10833	-445				157.4	162.857
0.11667	-503				158.1	1573.29
0.125	-562				158.9	307.857
0.13333	-622				159.4	1415.71
0.14167	-685				160.4	1622.43
0.15	-756				161.3	1438.14
0.15833	-839				162.3	1492.86
0.16667	-928				163.2	421.143
0.175	-1011				163.7	1065.43
0.18333	-1085				164.7	1545.14
0.19167	-1153				165.3	160.143
0.2	-1220				166	2377
0.20833	-1293				166.9	1579.57
0.21667	-1376				168	1961.71
0.225	-1467				169	1009.43
0.23333	-1554				169.7	1207.14
0.24167	-1636				170.7	1322
0.25	-1707				171.4	1674.14
0.25833	-1769				172.3	1240.86
0.26667	-1826				173.1	876.714
0.275	-1886				174.1	2632
0.28333	-1953				175.1	1550.86
0.29167	-2028				176.2	1468.57
0.3	-2114				177.2	1149.43
0.30833	-2198				178	694.714
0.31667	-2271				178.6	846
0.325	-2331				179.5	1352.71
0.33333	-2387				180.4	1811.43
0.34167	-2447				181.4	1402.57
0.35	-2507				182.3	2114.57
0.35833	-2566				183.4	2036.86
0.36667	-2618				184.4	1267.71
0.375	-2664				185.2	1146
0.38333	-2707				186.2	1413
0.39167	-2752				186.7	74.7143
0.4	-2806				187.3	1482.57
0.40833	-2865				188.4	1620.43
0.41667	-2926				189.3	521
0.425	-2986				190	1117.43
0.43333	-3047				190.5	826.714
0.44167	-3111				191.4	1018.14
0.45	-3181				192.2	2007.86
0.45833	-3259				192.9	74.7143
0.46667	-3346				193.4	1536.57
0.475	-3438				194.1	108.714
0.48333	-3534				194.6	1188.57
0.49167	-3626				195.5	1035.71
0.5	-3713				196.3	882.714
0.50833	-3789				197.2	1407.43
0.51667	-3854				198.1	1245.86
0.525	-3909				198.7	650
0.53333	-3951				199.5	1465.43
0.54167	-3983				200.5	1190.14
0.55	-4011				201.4	2129.29
0.55833	-4045				202.4	1057.14
0.56667	-4085				203.2	849
0.575	-4129				204	1240.57
0.58333	-4174				204.5	186.143
0.59167	-4215				205	1462.14
0.6	-4251				206	1236.43
0.60833	-4291				206.7	207.714
0.61667	-4344				207.3	1925.86
0.625	-4408				207.9	163.857
0.63333	-4469				208.5	1239.57
0.64167	-4521				209.2	782.571
0.65	-4558				210.3	4060.57
0.65833	-4582				211.4	1433.86
0.66667	-4601				212.3	1060.71
0.675	-4626				213.3	1357.71
0.68333	-4660				214.3	1349.71
0.69167	-4702				215	611
0.7	-4747				215.9	1383.43
0.70833	-4791				216.9	1008.57
0.71667	-4831				217.5	1075.43
0.725	-4868				218.5	1654.43
0.73333	-4905				219.4	1064.43
0.74167	-4946				220.5	1277.57
0.75	-4993				221.5	1098
0.75833	-5047				222.5	1054.14
0.76667	-5107				223.5	1133
0.775	-5169				224.4	1020.71
0.78333	-5233				225.4	2587.86
0.79167	-5293				226.4	1398.29
0.8	-5349				227.4	1416.86
0.80833	-5397				228.3	483.429
0.81667	-5437				228.9	1396.43
0.825	-5469				230.1	1933.29
0.83333	-5497				231.4	1187.86
0.84167	-5524				232.1	631
0.85	-5544				233	1032.14
0.85833	-5554				233.9	757.857
0.86667	-5555				235.1	2683.43
0.875	-5550				236.1	848.571
0.88333	-5545				237	1277.71
0.89167	-5553				238.2	1365
0.9	-5580				239.2	1638.14
0.90833	-5623				240.2	1192.14
0.91667	-5676				241.2	1322.86
0.925	-5729				242.4	1316.43
0.93333	-5767				243.1	1078.71
0.94167	-5785				243.7	682.143
0.95	-5792				244.4	909.143
0.95833	-5794				245.2	1069.57
0.96667	-5798				246.1	965.714
0.975	-5807				247.1	932.857
0.98333	-5820				247.9	571.143
0.99167	-5833				248.7	919.714
1	-5843				249.6	920.286
1.00833	-5856				250.3	678.143
1.01667	-5877				251.2	1603.29
1.025	-5908				252.1	1166.14
1.03333	-5940				253.1	1198
1.04167	-5970				253.7	418.571
1.05	-5994				254.5	768.429
1.05833	-6012				255.3	856.429
1.06667	-6024				256.4	1386.57
1.075	-6032				257.5	989.571
1.08333	-6034				258.5	1113.71
1.09167	-6031				259.2	716.571
1.1	-6025				260.2	6868.43
1.10833	-6018				261.1	2254.71
1.11667	-6016				261.6	297.429
1.125	-6020				262.2	2477.43
1.13333	-6030				263.2	1075
1.14167	-6046				263.8	295.143
1.15	-6062				264.5	843.143
1.15833	-6075				265.4	998.571
1.16667	-6082				265.9	58.1429
1.175	-6080				266.5	964.714
1.18333	-6071				267.3	568.143
1.19167	-6066				268.1	1658
1.2	-6072				269.2	1023.29
1.20833	-6090				270.2	2041.71
1.21667	-6119				271.4	1295.43
1.225	-6152				272	85.4286
1.23333	-6177				272.7	1658.86
1.24167	-6189				273.4	565.714
1.25	-6189				274.2	1636.86
1.25833	-6178				275	1784.14
1.26667	-6164				276.2	27885.3
1.275	-6156				277.2	3173.57
1.28333	-6158				278.2	1577.29
1.29167	-6173				278.8	877
1.3	-6202				279.6	1748.43
1.30833	-6237				280.3	968.143
1.31667	-6273				280.8	87.7143
1.325	-6306				281.4	1487.57
1.33333	-6334				282	71.7143
1.34167	-6358				282.6	1222
1.35	-6372				283.5	1602.57
1.35833	-6371				284.6	848.429
1.36667	-6356				285.6	807.857
1.375	-6330				286.7	1299.57
1.38333	-6295				287.8	620.857
1.39167	-6263				288.7	785.286
1.4	-6238				289.8	1034.86
1.40833	-6220				290.8	1484.71
1.41667	-6209				291.2	172.571
1.425	-6205				292.1	11564
1.43333	-6203				293.2	1587
1.44167	-6205				294.2	5384.86
1.45	-6204				295.3	1189.57
1.45833	-6201				296.4	992.571
1.46667	-6199				297.4	930.143
1.475	-6206				298.3	1239.71
1.48333	-6223				299.1	695
1.49167	-6240				300	1151.71
1.5	-6252				301	1209.71
1.50833	-6257				301.9	735.286
1.51667	-6256				302.8	1340.14
1.525	-6255				303.8	1664.29
1.53333	-6254				304.8	951.571
1.54167	-6254				305.4	922
1.55	-6248				306.3	752.143
1.55833	-6230				307.4	858.429
1.56667	-6204				308.3	608.714
1.575	-6179				309.2	1357.86
1.58333	-6156				310.1	1917.71
1.59167	-6137				310.7	141.714
1.6	-6120				311.4	1698.43
1.60833	-6105				312.6	1578
1.61667	-6091				313.5	1585.71
1.625	-6078				314.5	861.571
1.63333	-6065				315.5	852.143
1.64167	-6051				316.1	269.571
1.65	-6041				317.2	20740.3
1.65833	-6037				318.3	5080.29
1.66667	-6040				319.3	1373.43
1.675	-6050				320.3	592.571
1.68333	-6064				321.3	894.714
1.69167	-6073				322.3	851.571
1.7	-6072				322.8	52.1429
1.70833	-6064				323.3	684.857
1.71667	-6056				324	337.714
1.725	-6047				324.9	651.714
1.73333	-6034				325.7	773
1.74167	-6010				326.5	587
1.75	-5978				327.1	715.429
1.75833	-5937				328.1	1272.86
1.76667	-5897				329	682
1.775	-5867				330.2	60401.4
1.78333	-5849				331.1	11026.3
1.79167	-5838				331.7	3609.57
1.8	-5826				332.6	1849.57
1.80833	-5810				333.2	418.429
1.81667	-5788				333.8	1040
1.825	-5761				334.4	50
1.83333	-5732				335.1	3101.14
1.84167	-5701				336.1	992.429
1.85	-5674				337	639.286
1.85833	-5654				337.7	585.143
1.86667	-5638				338.6	946.429
1.875	-5624				339.1	501
1.88333	-5608				340.1	1047.29
1.89167	-5584				341.3	1192.29
1.9	-5547				342.2	749
1.90833	-5496				343.1	554.143
1.91667	-5427				344	990
1.925	-5338				344.7	1012.43
1.93333	-5228				345.7	772.143
1.94167	-5093				346.5	798
1.95	-4932				347.3	693.286
1.95833	-4737				348.3	1209.57
1.96667	-4508				349.2	659.857
1.975	-4246				349.9	657.714
1.98333	-3950				350.8	812.429
1.99167	-3630				351.6	367.429
2	-3283				352.4	639.714
2.00833	-2921				353.4	914.857
2.01667	-2545				354.4	1025.14
2.025	-2159				355.4	788
2.03333	-1775				356.1	226.286
2.04167	-1387				356.6	563
2.05	-1003				357.3	76
2.05833	-618				357.9	869.857
2.06667	-230				358.6	635.571
2.075	158				359.3	2393.43
2.08333	556				360	858
2.09167	952				360.7	777.429
2.1	1358				361.5	647.286
2.10833	1769				362.4	1387.86
2.11667	2192				363.5	1037.43
2.125	2627				364.4	941.571
2.13333	3061				365.3	661.429
2.14167	3499				366.2	748
2.15	3929				367.3	692.143
2.15833	4360				368.4	1336
2.16667	4793				369.1	703.286
2.175	5226				370	739.857
2.18333	5668				371.1	1114.29
2.19167	6096				371.6	56.4286
2.2	6517				372.3	1517.14
2.20833	6920				373.4	790
2.21667	7307				374.3	978.286
2.225	7679				375.2	657.429
2.23333	8020				376.3	1752.71
2.24167	8333				377.1	1087.71
2.25	8599				377.8	573.429
2.25833	8812				378.9	1102.86
2.26667	8959				379.8	566
2.275	9018				380.5	492
2.28333	8986				381.2	571.286
2.29167	8858				382.1	716.571
2.3	8631				383	651
2.30833	8330				384.2	679.143
2.31667	7967				385.2	588.143
2.325	7556				386.1	458.857
2.33333	7119				387	757.714
2.34167	6651				388.1	953.286
2.35	6165				389.1	699.571
2.35833	5650				390.2	853.714
2.36667	5109				391.3	1747.71
2.375	4546				392.2	910.143
2.38333	3953				392.7	39
2.39167	3354				393.3	1678.43
2.4	2743				394	203.571
2.40833	2134				394.5	1272.71
2.41667	1525				395.4	630.571
2.425	912				396.4	685.143
2.43333	300				397.3	931.429
2.44167	-328				398.1	573.714
2.45	-958				398.7	94.8571
2.45833	-1605				399.3	894.571
2.46667	-2267				399.8	36.5714
2.475	-2943				400.4	704.857
2.48333	-3647				401.5	799.857
2.49167	-4362				402	38.7143
2.5	-5106				402.7	726.714
2.50833	-5860				403.3	294.857
2.51667	-6626				404	598.286
2.525	-7403				404.7	354
2.53333	-8171				405.5	873.143
2.54167	-8944				406.4	643.286
2.55	-9702				407.4	583.857
2.55833	-10458				408.3	609.286
2.56667	-11201				409.3	818.714
2.575	-11915				410.2	620.143
2.58333	-12607				411.2	816.714
2.59167	-13246				412.2	1044.57
2.6	-13844				412.9	429.143
2.60833	-14387				413.6	791.429
2.61667	-14877				414.3	359.571
2.625	-15318				415.3	9452.57
2.63333	-15704				416.5	2791.71
2.64167	-16047				417.4	978.429
2.65	-16344				418.1	495.857
2.65833	-16603				418.7	223.571
2.66667	-16826				419.3	865.714
2.675	-17010				420.2	521.714
2.68333	-17159				421.3	1320.71
2.69167	-17276				422.4	1003.71
2.7	-17369				423.1	204.429
2.70833	-17439				423.8	567
2.71667	-17490				424.7	491.714
2.725	-17526				425.5	514.571
2.73333	-17545				426	47.7143
2.74167	-17548				426.6	545.857
2.75	-17524				427.4	560.286
2.75833	-17465				428.4	773.571
2.76667	-17376				429.4	570.286
2.775	-17264				430.3	601.286
2.78333	-17133				431.1	417
2.79167	-16994				432.2	2300.43
2.8	-16846				433.3	1069.29
2.80833	-16684				434.2	648.571
2.81667	-16499				435.1	687.429
2.825	-16293				435.9	486.429
2.83333	-16082				436.6	161.714
2.84167	-15866				437.3	1407.86
2.85	-15649				438	352.857
2.85833	-15419				438.6	546.571
2.86667	-15174				439.5	455.286
2.875	-14907				440.3	408.857
2.88333	-14617				441.4	598.857
2.89167	-14318				442.1	133.429
2.9	-14013				442.7	609.714
2.90833	-13706				443.8	729.571
2.91667	-13395				444.9	380.429
2.925	-13072				445.7	453.714
2.93333	-12739				446.6	353.857
2.94167	-12386				447.5	440.571
2.95	-12034				448.3	365.286
2.95833	-11688				449.2	755.429
2.96667	-11352				450.1	565.143
2.975	-11027				450.7	217
2.98333	-10705				451.5	593.286
2.99167	-10389				452.5	469.286
3	-10069				453.3	927.714
3.00833	-9760				454.2	640.143
3.01667	-9466				455.3	570.143
3.025	-9189				455.7	26.5714
3.03333	-8928				456.4	600
3.04167	-8675				457.4	523.143
3.05	-8430				458.5	445.714
3.05833	-8186				459.3	287.714
3.06667	-7941				460.2	951
3.075	-7698				461.3	1417.86
3.08333	-7452				462.5	593.286
3.09167	-7207				463.4	362.143
3.1	-6960				464.2	503
3.10833	-6716				465.1	493.286
3.11667	-6482				465.8	264.143
3.125	-6260				466.6	650.143
3.13333	-6058				467.5	334.571
3.14167	-5873				468.1	544.857
3.15	-5701				469	689.429
3.15833	-5532				470.2	825.857
3.16667	-5366				470.9	47.2857
3.175	-5204				471.5	611.143
3.18333	-5046				472.5	593.286
3.19167	-4901				473.3	414.143
3.2	-4767				474.3	480.429
3.20833	-4649				475.4	630.286
3.21667	-4547				476.1	379.143
3.225	-4459				476.8	358
3.23333	-4384				477.6	544.143
3.24167	-4314				478.5	705.571
3.25	-4247				479.3	402.286
3.25833	-4175				479.9	135.714
3.26667	-4102				480.5	435
3.275	-4030				481.5	454.429
3.28333	-3959				482.3	371.857
3.29167	-3892				483.2	458.429
3.3	-3827				483.9	249.714
3.30833	-3763				484.6	377.714
3.31667	-3701				485.3	494.714
3.325	-3637				486.5	634
3.33333	-3566				487.6	581.143
3.34167	-3486				488.7	573.857
3.35	-3402				489.4	271.143
3.35833	-3317				490.2	332
3.36667	-3236				491.1	402.143
3.375	-3165				491.6	215.857
3.38333	-3103				492.3	398.714
3.39167	-3042				493.2	595.571
3.4	-2976				494.1	377.143
3.40833	-2903				495	533.286
3.41667	-2820				495.9	392.143
3.425	-2728				496.7	363.143
3.43333	-2637				497.5	338.143
3.44167	-2548				498.3	621.429
3.45	-2467				499.3	317.286
3.45833	-2397				499.9	509.857
3.46667	-2334				500.7	863.286
3.475	-2271				501.6	420.714
3.48333	-2207				502.2	342
3.49167	-2143				503.1	477.143
3.5	-2082				504	215.286
3.50833	-2024				504.5	496.714
3.51667	-1968				505.2	335.143
3.525	-1914				505.8	422.286
3.53333	-1861				506.6	430.714
3.54167	-1807				507.3	218.143
3.55	-1752				508.2	795.714
3.55833	-1694				509.1	415
3.56667	-1630				510.2	645.857
3.575	-1560				511.2	573.714
3.58333	-1482				512.1	303.429
3.59167	-1410				512.8	468
3.6	-1349				513.8	783.857
3.60833	-1301				514.7	370.857
3.61667	-1260				515.3	108.286
3.625	-1219				516	584.857
3.63333	-1167				517	558
3.64167	-1100				517.7	352.857
3.65	-1021				518.5	545.571
3.65833	-934				519	47.7143
3.66667	-848				519.7	622.429
3.675	-774				520.6	531.429
3.68333	-712				521.5	415.571
3.69167	-660				522.1	327.143
3.7	-613				523	482
3.70833	-562				524.3	1615.43
3.71667	-500				525.3	746.857
3.725	-423				526.4	748.429
3.73333	-327				527.4	447.857
3.74167	-211				528.2	660.571
3.75	-83				529	442.143
3.75833	56				530	1044.43
3.76667	193				531.1	383.571
3.775	314				531.9	448
3.78333	417				532.8	431
3.79167	501				533.5	507
3.8	570				534.7	451.857
3.80833	635				535.6	433.143
3.81667	708				536.5	831.429
3.825	797				537.1	381
3.83333	901				537.9	412.286
3.84167	1020				538.9	272.571
3.85	1141				539.7	291.571
3.85833	1257				540.5	703.429
3.86667	1362				541.3	323.429
3.875	1456				542.3	747.571
3.88333	1542				542.9	4.28571
3.89167	1623				543.9	958.286
3.9	1703				544.6	12.1429
3.90833	1779				545.5	522.714
3.91667	1844				546.3	606
3.925	1900				547.1	303.286
3.93333	1955				547.9	671.429
3.94167	2014				549.1	811
3.95	2083				550.2	456.857
3.95833	2164				551.1	378.429
3.96667	2246				552.3	1757.57
3.975	2315				553.2	728.857
3.98333	2369				553.9	251.286
3.99167	2410				554.6	397.286
4	2447				555.2	276.857
4.00833	2485				556.2	786.286
4.01667	2531				557.4	817.571
4.025	2585				558.4	304.286
4.03333	2641				559.2	290.571
4.04167	2698				560	431.857
4.05	2755				560.7	47.8571
4.05833	2813				561.3	526.571
4.06667	2877				562.3	578.714
4.075	2953				563.1	228.429
4.08333	3039				564	460.429
4.09167	3129				564.6	64.7143
4.1	3217				565.3	2855.57
4.10833	3294				566	700.714
4.11667	3355				566.9	927
4.125	3406				567.9	675.286
4.13333	3460				568.9	552.571
4.14167	3526				569.7	572.857
4.15	3601				570.6	417.857
4.15833	3682				571.3	523.857
4.16667	3759				572.1	351
4.175	3823				572.8	328.429
4.18333	3874				573.5	320.571
4.19167	3913				574.3	225.857
4.2	3945				575	244.571
4.20833	3975				575.5	102.429
4.21667	4005				576.2	458.143
4.225	4035				577	509.286
4.23333	4056				577.9	464.714
4.24167	4066				578.7	348
4.25	4063				579.8	343
4.25833	4050				580.4	82.1429
4.26667	4029				581.2	1230.57
4.275	4007				581.9	498
4.28333	3988				582.8	1333.29
4.29167	3980				583.7	667.714
4.3	3989				584.7	336.571
4.30833	4010				585.4	210.857
4.31667	4040				586	245.143
4.325	4070				586.9	478
4.33333	4087				587.9	536.857
4.34167	4088				588.8	334
4.35	4073				589.8	169
4.35833	4046				590.6	707.143
4.36667	4011				591.5	527.571
4.375	3968				592.7	381.714
4.38333	3917				593.3	1902.71
4.39167	3867				594	746.429
4.4	3821				594.7	359.286
4.40833	3783				595.4	371.429
4.41667	3757				596.3	718.857
4.425	3737				597.1	480.429
4.43333	3715				598.2	567.143
4.44167	3686				598.8	94.5714
4.45	3646				599.6	540.714
4.45833	3593				600.4	186.714
4.46667	3527				601	291.143
4.475	3446				601.7	401
4.48333	3351				602.3	90.7143
4.49167	3253				602.9	384.857
4.5	3152				603.5	254.429
4.50833	3050				604.3	357.143
4.51667	2942				605.2	193.143
4.525	2822				606.1	454.857
4.53333	2691				607.1	260.857
4.54167	2547				608.1	358.143
4.55	2415				609.1	715.429
4.55833	2308				610.1	302.143
4.56667	2228				610.9	334.857
4.575	2172				611.7	268.571
4.58333	2128				612.5	322.286
4.59167	2076				613.3	333.571
4.6	2004				614.3	314
4.60833	1916				615	267.429
4.61667	1814				615.8	370.571
4.625	1708				616.8	410.429
4.63333	1611				617.4	328
4.64167	1526				618.3	420.143
4.65	1458				619.4	358.429
4.65833	1404				620	255.429
4.66667	1360				620.9	184.571
4.675	1318				621.6	149.571
4.68333	1270				622.3	222
4.69167	1215				623.2	291.857
4.7	1148				624.3	470.714
4.70833	1075				624.9	30.2857
4.71667	1004				625.4	207.429
4.725	935				626.4	299.286
4.73333	871				627.5	256.143
4.74167	808				628.4	311.714
4.75	748				629.3	381.429
4.75833	690				630.3	171.143
4.76667	635				631.2	150.714
4.775	590				632	402.143
4.78333	554				632.9	196.143
4.79167	526				633.9	284.571
4.8	502				634.6	176.286
4.80833	476				635.6	293.857
4.81667	439				636.2	78.4286
4.825	391				636.9	376
4.83333	333				638	285.857
4.84167	269				639.1	294.714
4.85	204				639.7	151.429
4.85833	140				640.4	249.714
4.86667	80				641.3	247.143
4.875	33				641.9	50.7143
4.88333	-2				642.9	566.714
4.89167	-22				643.9	173.571
4.9	-32				644.9	263.857
4.90833	-42				645.8	259.286
4.91667	-63				646.7	141
4.925	-99				647.5	303
4.93333	-145				648.5	184
4.94167	-196				649.3	232.429
4.95	-243				650.1	166.286
4.95833	-280				651.1	212.286
4.96667	-306				652.1	107.143
4.975	-321				652.8	221.571
4.98333	-328				653.4	181.286
4.99167	-333				654.3	311.571
5	-343				655.3	289.714
5.00833	-359				656.1	133.286
5.01667	-377				657.3	175660
5.025	-395				658.3	63401
5.03333	-402				659.2	7935.86
5.04167	-397				660.2	3056.86
5.05	-387				661.6	413.857
5.05833	-378				662.6	320.429
5.06667	-373				663.6	1486.86
5.075	-377				664.6	717.857
5.08333	-387				665.5	235
5.09167	-396				666.2	249.143
5.1	-400				667	197.286
5.10833	-395				667.7	221.857
5.11667	-378				668.3	210
5.125	-353				669.1	245.143
5.13333	-328				669.9	9.14286
5.14167	-310				670.5	374.143
5.15	-303				671.6	241
5.15833	-308				672.4	62
5.16667	-319				672.9	241
5.175	-325				674.3	17293.1
5.18333	-324				675.2	3293.14
5.19167	-317				675.9	1630.29
5.2	-306				676.7	899.429
5.20833	-288				677.7	291.143
5.21667	-258				678.6	108.857
5.225	-217				679.3	2444.57
5.23333	-162				680.1	1349.86
5.24167	-97				680.6	1441.29
5.25	-37				681.8	682
5.25833	9				682.9	224.857
5.26667	41				683.6	164.143
5.275	65				684.7	437.857
5.28333	90				685.7	202
5.29167	122				686.6	254.286
5.3	166				687.5	194.143
5.30833	208				688.4	425.286
5.31667	238				688.9	19.4286
5.325	255				689.6	736.571
5.33333	270				690.6	437.429
5.34167	292				691.7	181.857
5.35	323				692.6	397.286
5.35833	362				693.5	229.571
5.36667	400				694.2	119.857
5.375	424				695.2	2319.86
5.38333	431				696.3	805.286
5.39167	428				697.3	240.571
5.4	422				698.1	444.143
5.40833	426				698.8	24.5714
5.41667	451				699.3	278.429
5.425	494				700.1	142.429
5.43333	541				701	126.286
5.44167	584				701.8	159.286
5.45	612				702.5	253.857
5.45833	619				703.2	4.85714
5.46667	623				703.8	334
5.475	646				704.6	738.714
5.48333	697				705.5	467.571
5.49167	769				706.4	446.714
5.5	852				707.2	209.857
5.50833	928				707.9	141.857
5.51667	985				708.6	325.429
5.525	1025				709.3	286.571
5.53333	1060				710.1	361.143
5.54167	1099				711.3	518.143
5.55	1144				712.1	184.714
5.55833	1194				712.6	344.857
5.56667	1249				713.3	150.571
5.575	1305				714.1	310.286
5.58333	1364				714.7	74.2857
5.59167	1429				715.3	104.286
5.6	1501				716	33
5.60833	1575				716.8	270.714
5.61667	1649				717.6	798.571
5.625	1720				718.5	588.571
5.63333	1787				719.4	202.143
5.64167	1854				720.1	186
5.65	1919				720.9	161.143
5.65833	1987				721.6	197
5.66667	2054				722.4	136
5.675	2116				723.5	366.143
5.68333	2175				724.3	171.857
5.69167	2232				725.4	286.571
5.7	2291				726.4	349.714
5.70833	2347				727.4	153.429
5.71667	2395				728.2	195.571
5.725	2434				728.8	73.4286
5.73333	2462				729.7	144.143
5.74167	2483				730.2	159.429
5.75	2502				731.3	219.857
5.75833	2525				732	216.143
5.76667	2556				732.8	149.714
5.775	2601				733.8	151.714
5.78333	2660				734.8	216.286
5.79167	2726				735.7	88.8571
5.8	2793				736.9	256.714
5.80833	2852				737.5	122.429
5.81667	2896				738	145.286
5.825	2926				738.9	368.429
5.83333	2954				740	185.429
5.84167	2984				740.6	44.7143
5.85	3013				741.5	326.286
5.85833	3035				742.1	133.857
5.86667	3048				742.8	390
5.875	3051				743.6	75.5714
5.88333	3047				744.2	165.429
5.89167	3042				745.1	137
5.9	3039				746	174.714
5.90833	3044				747	302.857
5.91667	3061				747.7	178.857
5.925	3090				748.4	357.857
5.93333	3127				749.3	198.571
5.94167	3168				750.1	197.714
5.95	3200				750.8	158.429
5.95833	3213				751.9	109.429
5.96667	3209				752.9	137.571
5.975	3192				753.4	12
5.98333	3170				754.2	253.714
5.99167	3161				754.8	197.714
6	3170				756.1	107.143
6.00833	3193				756.8	66.8571
6.01667	3224				757.4	45.7143
6.025	3254				757.9	148.286
6.03333	3276				758.7	91.2857
6.04167	3289				759.3	119.143
6.05	3298				760.2	95.5714
6.05833	3308				761.5	182.857
6.06667	3320				762.6	177.286
6.075	3330				763.4	111.857
6.08333	3338				764.5	1777.86
6.09167	3349				765.4	1197.86
6.1	3367				766.2	310.143
6.10833	3389				767.1	234.571
6.11667	3410				768	161.571
6.125	3427				768.9	102.429
6.13333	3434				769.7	31.2857
6.14167	3435				770.4	74.4286
6.15	3437				771.1	154.429
6.15833	3449				772.3	90.4286
6.16667	3472				773.3	379.429
6.175	3505				774	4.57143
6.18333	3547				774.6	215.857
6.19167	3596				775.3	294
6.2	3654				776.1	247.143
6.20833	3717				776.8	175.143
6.21667	3784				777.8	67.5714
6.225	3855				778.6	109.429
6.23333	3931				779.3	93
6.24167	4012				780	94
6.25	4097				780.7	138.429
6.25833	4183				781.2	17
6.26667	4269				781.9	119
6.275	4352				782.8	79.8571
6.28333	4434				783.7	146.571
6.29167	4519				784.7	127.857
6.3	4615				785.5	128.286
6.30833	4718				786.3	164.429
6.31667	4828				787.3	60.7143
6.325	4938				788	4.57143
6.33333	5041				788.6	160.571
6.34167	5134				789.8	131.143
6.35	5217				790.7	223.286
6.35833	5294				791.3	153.714
6.36667	5367				791.9	142.429
6.375	5437				792.7	488.714
6.38333	5503				793.4	324.571
6.39167	5562				794.4	270.857
6.4	5615				795.3	263.714
6.40833	5665				796.4	125.857
6.41667	5719				797.5	186.429
6.425	5780				798.1	82.8571
6.43333	5844				799.1	84.5714
6.44167	5911				800.2	114.571
6.45	5970				800.9	36
6.45833	6015				801.7	225
6.46667	6044				802.4	134.571
6.475	6055				803.2	85.1429
6.48333	6053				804.2	57
6.49167	6049				804.9	56.7143
6.5	6052				805.9	97.7143
6.50833	6062				806.5	61.8571
6.51667	6075				807.3	233.571
6.525	6085				808.6	185.857
6.53333	6086				809.6	178
6.54167	6076				810.2	39.1429
6.55	6064				811	43
6.55833	6057				811.5	13.7143
6.56667	6054				812.1	262.143
6.575	6049				813	157.286
6.58333	6037				813.7	497
6.59167	6011				814.7	368.857
6.6	5971				815.5	146.571
6.60833	5926				816.5	162
6.61667	5883				817.7	195.571
6.625	5846				819	140.286
6.63333	5817				820	55.7143
6.64167	5794				820.9	106.143
6.65	5772				821.6	72.2857
6.65833	5746				822.3	73.2857
6.66667	5716				823.4	46.4286
6.675	5684				823.9	134.571
6.68333	5654				824.7	113.143
6.69167	5635				825.6	616
6.7	5631				826.5	81
6.70833	5634				827.4	27.1429
6.71667	5633				827.9	111.857
6.725	5623				828.8	13.7143
6.73333	5599				829.4	102.714
6.74167	5563				830	32.7143
6.75	5519				830.6	30.4286
6.75833	5473				831.3	463.714
6.76667	5427				831.9	153.286
6.775	5384				832.8	65.7143
6.78333	5344				833.3	4.57143
6.79167	5311				834.1	63
6.8	5286				834.7	86.1429
6.80833	5269				835.3	143.143
6.81667	5259				835.9	14.2857
6.825	5253				836.5	81.1429
6.83333	5243				837.5	69.7143
6.84167	5225				838.4	61.4286
6.85	5199				839	129.143
6.85833	5162				840.2	103.143
6.86667	5124				840.5	8.42857
6.875	5092				841.7	882.286
6.88333	5069				842.6	269.429
6.89167	5053				843.5	110.571
6.9	5040				844.7	88.8571
6.90833	5031				845.5	99.2857
6.91667	5029				846.5	157
6.925	5034				847	86.4286
6.93333	5047				847.9	14.5714
6.94167	5066				848.7	67.8571
6.95	5085				849.9	69.7143
6.95833	5104				850.9	32.2857
6.96667	5122				852	143.714
6.975	5136				853	40.7143
6.98333	5149				853.8	33.4286
6.99167	5159				854.5	65.8571
7	5167				855.2	99.8571
7.00833	5174				855.8	49.5714
7.01667	5179				856.6	83.8571
7.025	5182				857.8	102
7.03333	5182				858.5	58.4286
7.04167	5177				859.4	63.4286
7.05	5170				860.5	109.429
7.05833	5163				861.4	57.7143
7.06667	5156				862.6	177.286
7.075	5148				863.6	47.1429
7.08333	5137				864.5	83.1429
7.09167	5118				865.3	46.7143
7.1	5090				865.9	50.7143
7.10833	5054				866.8	63.8571
7.11667	5013				867.7	60.1429
7.125	4969				868.9	14.2857
7.13333	4928				869.6	93.2857
7.14167	4891				870.6	251.571
7.15	4856				871.2	32.1429
7.15833	4823				871.8	55.2857
7.16667	4790				872.6	73.1429
7.175	4759				873.9	236.714
7.18333	4730				874.7	18.7143
7.19167	4701				875.8	211.571
7.2	4670				877	73.5714
7.20833	4637				877.8	48
7.21667	4602				878.4	12.5714
7.225	4567				879.4	146.571
7.23333	4540				880.6	74.5714
7.24167	4522				881.6	21.7143
7.25	4512				882.4	18.5714
7.25833	4508				883.2	81
7.26667	4506				884.1	36.7143
7.275	4502				884.7	69.2857
7.28333	4494				885.5	54
7.29167	4476				886.2	17.7143
7.3	4446				886.9	22
7.30833	4413				887.6	19
7.31667	4381				888.1	9.28571
7.325	4355				888.8	37.1429
7.33333	4334				889.9	66.7143
7.34167	4314				890.5	9.28571
7.35	4291				891.2	40.2857
7.35833	4259				891.9	15.1429
7.36667	4224				892.6	23.5714
7.375	4192				893.5	29
7.38333	4166				894.3	14.4286
7.39167	4145				895.7	73
7.4	4127				896.1	23.1429
7.40833	4112				896.9	9.14286
7.41667	4099				897.4	100.714
7.425	4090				898.2	35.5714
7.43333	4083				898.9	9.57143
7.44167	4079				899.7	68.7143
7.45	4079				900.8	37.7143
7.45833	4083				901.7	35.4286
7.46667	4088				902.7	27.1429
7.475	4090				903.5	32.1429
7.48333	4089				904.7	19.2857
7.49167	4083				905.4	57.8571
7.5	4074				906.2	26.8571
7.50833	4065				908.1	8.71429
7.51667	4057				908.9	34.5714
7.525	4055				909.4	23.7143
7.53333	4066				910.4	71
7.54167	4092				911.4	29.1429
7.55	4129				912	66.4286
7.55833	4172				913	38
7.56667	4212				914.1	46.1429
7.575	4234				914.9	48.4286
7.58333	4239				915.6	31.4286
7.59167	4234				916.2	219
7.6	4229				917	76.7143
7.60833	4225				917.7	134.571
7.61667	4222				918.7	171
7.625	4217				919.7	137.857
7.63333	4204				920.8	55.5714
7.64167	4181				921.6	14.2857
7.65	4156				922.4	41
7.65833	4135				923	27.1429
7.66667	4119				924.1	48.4286
7.675	4106				924.7	33.4286
7.68333	4097				925.4	77.4286
7.69167	4093				926.7	76
7.7	4098				928	39.2857
7.70833	4109				928.8	18.7143
7.71667	4127				929.7	43.5714
7.725	4146				930.4	69.1429
7.73333	4159				931.4	49.7143
7.74167	4164				932	82.1429
7.75	4160				932.8	54.5714
7.75833	4147				933.5	10.8571
7.76667	4130				934.1	119.429
7.775	4109				934.8	128
7.78333	4089				936.1	23.8571
7.79167	4077				937.3	48.4286
7.8	4079				938.3	9.71429
7.80833	4093				939	14.7143
7.81667	4116				940	9.57143
7.825	4141				941.4	8.71429
7.83333	4161				942.2	39
7.84167	4173				942.8	9.28571
7.85	4178				943.6	19.8571
7.85833	4179				944.3	37.2857
7.86667	4174				945	13.1429
7.875	4157				946.1	20
7.88333	4128				947.2	100.143
7.89167	4088				947.8	4.71429
7.9	4042				948.6	19.5714
7.90833	4001				949.4	88.1429
7.91667	3974				950.3	8.57143
7.925	3960				950.9	143.714
7.93333	3954				951.7	8.28571
7.94167	3952				952.5	17.7143
7.95	3954				953	19.4286
7.95833	3964				954.1	54.4286
7.96667	3977				955.6	37.2857
7.975	3991				956.4	4.71429
7.98333	4005				957.6	27.1429
7.99167	4019				958.5	92.1429
8	4035				960.3	9.85714
8.00833	4051				961.1	4.71429
8.01667	4065				961.6	23.2857
8.025	4072				962.6	14.5714
8.03333	4067				963.3	33.1429
8.04167	4048				964.3	4.85714
8.05	4026				964.9	9
8.05833	4008				965.7	123.143
8.06667	4004				966.5	23.7143
8.075	4017				967.5	56.5714
8.08333	4047				968.2	69.8571
8.09167	4086				969.1	9.85714
8.1	4130				970.3	127.143
8.10833	4169				971.8	43.5714
8.11667	4198				972.6	9.85714
8.125	4214				973.5	28.2857
8.13333	4219				974.2	25.8571
8.14167	4216				975.3	40.2857
8.15	4209				976	4.42857
8.15833	4198				976.6	39.5714
8.16667	4185				977.7	28.2857
8.175	4171				978.6	57.5714
8.18333	4156				979.6	9
8.19167	4146				980.2	44.2857
8.2	4142				980.9	9.71429
8.20833	4141				982	100
8.21667	4136				983	31
8.225	4123				984	55.2857
8.23333	4104				984.9	12.7143
8.24167	4080				985.6	32
8.25	4061				986.5	42.8571
8.25833	4052				987.3	38.5714
8.26667	4053				988.4	10
8.275	4063				989.2	9.28571
8.28333	4078				990.2	71.7143
8.29167	4098				990.8	4.85714
8.3	4122				991.5	14.4286
8.30833	4147				992.5	18.8571
8.31667	4168				993.6	56.5714
8.325	4182				994.2	5
8.33333	4184				994.9	9.57143
8.34167	4174				995.8	47.5714
8.35	4153				996.9	14.7143
8.35833	4122				997.6	35.8571
8.36667	4085				998.9	22
8.375	4049
8.38333	4016
8.39167	3993
8.4	3980
8.40833	3980
8.41667	3998
8.425	4028
8.43333	4062
8.44167	4094
8.45	4120
8.45833	4137
8.46667	4146
8.475	4144
8.48333	4132
8.49167	4116
8.5	4097
8.50833	4080
8.51667	4067
8.525	4056
8.53333	4048
8.54167	4041
8.55	4039
8.55833	4040
8.56667	4046
8.575	4052
8.58333	4059
8.59167	4069
8.6	4082
8.60833	4102
8.61667	4127
8.625	4160
8.63333	4199
8.64167	4245
8.65	4290
8.65833	4333
8.66667	4369
8.675	4397
8.68333	4417
8.69167	4430
8.7	4433
8.70833	4431
8.71667	4423
8.725	4416
8.73333	4417
8.74167	4427
8.75	4443
8.75833	4462
8.76667	4480
8.775	4491
8.78333	4494
8.79167	4488
8.8	4474
8.80833	4456
8.81667	4439
8.825	4429
8.83333	4435
8.84167	4457
8.85	4486
8.85833	4510
8.86667	4524
8.875	4522
8.88333	4508
8.89167	4493
8.9	4483
8.90833	4478
8.91667	4477
8.925	4480
8.93333	4493
8.94167	4515
8.95	4541
8.95833	4565
8.96667	4582
8.975	4585
8.98333	4581
8.99167	4582
9	4598
9.00833	4624
9.01667	4653
9.025	4680
9.03333	4698
9.04167	4707
9.05	4714
9.05833	4723
9.06667	4730
9.075	4727
9.08333	4711
9.09167	4688
9.1	4663
9.10833	4644
9.11667	4635
9.125	4633
9.13333	4628
9.14167	4618
9.15	4610
9.15833	4615
9.16667	4634
9.175	4665
9.18333	4702
9.19167	4729
9.2	4739
9.20833	4732
9.21667	4711
9.225	4688
9.23333	4678
9.24167	4688
9.25	4717
9.25833	4760
9.26667	4807
9.275	4847
9.28333	4875
9.29167	4887
9.3	4884
9.30833	4872
9.31667	4856
9.325	4844
9.33333	4847
9.34167	4866
9.35	4892
9.35833	4917
9.36667	4934
9.375	4943
9.38333	4949
9.39167	4959
9.4	4978
9.40833	5003
9.41667	5029
9.425	5051
9.43333	5059
9.44167	5050
9.45	5030
9.45833	5001
9.46667	4970
9.475	4943
9.48333	4921
9.49167	4909
9.5	4908
9.50833	4915
9.51667	4928
9.525	4941
9.53333	4948
9.54167	4946
9.55	4940
9.55833	4937
9.56667	4937
9.575	4935
9.58333	4927
9.59167	4907
9.6	4873
9.60833	4828
9.61667	4778
9.625	4728
9.63333	4690
9.64167	4667
9.65	4660
9.65833	4671
9.66667	4689
9.675	4702
9.68333	4705
9.69167	4703
9.7	4700
9.70833	4704
9.71667	4719
9.725	4741
9.73333	4762
9.74167	4776
9.75	4782
9.75833	4782
9.76667	4779
9.775	4777
9.78333	4774
9.79167	4765
9.8	4748
9.80833	4725
9.81667	4697
9.825	4669
9.83333	4648
9.84167	4636
9.85	4631
9.85833	4630
9.86667	4630
9.875	4629
9.88333	4628
9.89167	4629
9.9	4636
9.90833	4652
9.91667	4680
9.925	4717
9.93333	4755
9.94167	4792
9.95	4824
9.95833	4848
9.96667	4865
9.975	4874
9.98333	4874
9.99167	4862
10	4837
10.0083	4806
10.0167	4773
10.025	4742
10.0333	4719
10.0417	4703
10.05	4694
10.0583	4689
10.0667	4689
10.075	4700
10.0833	4718
10.0917	4735
10.1	4745
10.1083	4750
10.1167	4754
10.125	4760
10.1333	4766
10.1417	4770
10.15	4771
10.1583	4770
10.1667	4771
10.175	4783
10.1833	4806
10.1917	4827
10.2	4839
10.2083	4842
10.2167	4837
10.225	4828
10.2333	4821
10.2417	4816
10.25	4814
10.2583	4813
10.2667	4814
10.275	4819
10.2833	4824
10.2917	4822
10.3	4807
10.3083	4780
10.3167	4742
10.325	4700
10.3333	4671
10.3417	4660
10.35	4666
10.3583	4683
10.3667	4703
10.375	4715
10.3833	4718
10.3917	4719
10.4	4721
10.4083	4725
10.4167	4731
10.425	4736
10.4333	4737
10.4417	4735
10.45	4737
10.4583	4751
10.4667	4773
10.475	4798
10.4833	4823
10.4917	4843
10.5	4857
10.5083	4869
10.5167	4881
10.525	4892
10.5333	4897
10.5417	4892
10.55	4880
10.5583	4863
10.5667	4844
10.575	4826
10.5833	4812
10.5917	4810
10.6	4823
10.6083	4847
10.6167	4876
10.625	4903
10.6333	4921
10.6417	4929
10.65	4929
10.6583	4927
10.6667	4925
10.675	4928
10.6833	4935
10.6917	4942
10.7	4948
10.7083	4952
10.7167	4953
10.725	4955
10.7333	4965
10.7417	4984
10.75	5012
10.7583	5049
10.7667	5088
10.775	5123
10.7833	5150
10.7917	5165
10.8	5169
10.8083	5171
10.8167	5181
10.825	5199
10.8333	5221
10.8417	5244
10.85	5267
10.8583	5292
10.8667	5315
10.875	5329
10.8833	5333
10.8917	5323
10.9	5301
10.9083	5275
10.9167	5256
10.925	5244
10.9333	5239
10.9417	5239
10.95	5240
10.9583	5242
10.9667	5246
10.975	5252
10.9833	5263
10.9917	5283
11	5314
11.0083	5350
11.0167	5387
11.025	5418
11.0333	5432
11.0417	5426
11.05	5411
11.0583	5396
11.0667	5387
11.075	5384
11.0833	5386
11.0917	5389
11.1	5391
11.1083	5397
11.1167	5408
11.125	5422
11.1333	5426
11.1417	5417
11.15	5393
11.1583	5356
11.1667	5314
11.175	5278
11.1833	5251
11.1917	5234
11.2	5226
11.2083	5223
11.2167	5225
11.225	5227
11.2333	5229
11.2417	5230
11.25	5233
11.2583	5239
11.2667	5251
11.275	5269
11.2833	5290
11.2917	5301
11.3	5297
11.3083	5278
11.3167	5247
11.325	5214
11.3333	5188
11.3417	5172
11.35	5162
11.3583	5150
11.3667	5136
11.375	5120
11.3833	5103
11.3917	5090
11.4	5080
11.4083	5074
11.4167	5071
11.425	5072
11.4333	5081
11.4417	5100
11.45	5126
11.4583	5154
11.4667	5181
11.475	5203
11.4833	5216
11.4917	5217
11.5	5201
11.5083	5173
11.5167	5139
11.525	5107
11.5333	5093
11.5417	5100
11.55	5122
11.5583	5153
11.5667	5184
11.575	5209
11.5833	5224
11.5917	5231
11.6	5235
11.6083	5237
11.6167	5238
11.625	5237
11.6333	5226
11.6417	5204
11.65	5178
11.6583	5152
11.6667	5132
11.675	5121
11.6833	5119
11.6917	5120
11.7	5119
11.7083	5118
11.7167	5118
11.725	5124
11.7333	5141
11.7417	5174
11.75	5211
11.7583	5245
11.7667	5267
11.775	5270
11.7833	5256
11.7917	5235
11.8	5214
11.8083	5199
11.8167	5192
11.825	5192
11.8333	5200
11.8417	5214
11.85	5231
11.8583	5248
11.8667	5264
11.875	5284
11.8833	5309
11.8917	5340
11.9	5376
11.9083	5407
11.9167	5421
11.925	5417
11.9333	5398
11.9417	5368
11.95	5341
11.9583	5324
11.9667	5317
11.975	5318
11.9833	5323
11.9917	5326
12	5327
12.0083	5326
12.0167	5327
12.025	5329
12.0333	5331
12.0417	5333
12.05	5339
12.0583	5350
12.0667	5367
12.075	5389
12.0833	5415
12.0917	5438
12.1	5455
12.1083	5468
12.1167	5481
12.125	5494
12.1333	5505
12.1417	5512
12.15	5512
12.1583	5506
12.1667	5496
12.175	5486
12.1833	5476
12.1917	5463
12.2	5446
12.2083	5431
12.2167	5427
12.225	5433
12.2333	5446
12.2417	5458
12.25	5457
12.2583	5435
12.2667	5399
12.275	5362
12.2833	5331
12.2917	5319
12.3	5328
12.3083	5349
12.3167	5373
12.325	5392
12.3333	5398
12.3417	5391
12.35	5380
12.3583	5375
12.3667	5382
12.375	5401
12.3833	5429
12.3917	5455
12.4	5476
12.4083	5488
12.4167	5491
12.425	5488
12.4333	5485
12.4417	5484
12.45	5486
12.4583	5488
12.4667	5490
12.475	5493
12.4833	5496
12.4917	5501
12.5	5506
12.5083	5514
12.5167	5522
12.525	5531
12.5333	5534
12.5417	5531
12.55	5524
12.5583	5516
12.5667	5510
12.575	5510
12.5833	5516
12.5917	5519
12.6	5514
12.6083	5501
12.6167	5482
12.625	5465
12.6333	5462
12.6417	5475
12.65	5494
12.6583	5512
12.6667	5524
12.675	5525
12.6833	5519
12.6917	5513
12.7	5511
12.7083	5514
12.7167	5517
12.725	5523
12.7333	5534
12.7417	5555
12.75	5580
12.7583	5608
12.7667	5633
12.775	5652
12.7833	5664
12.7917	5670
12.8	5670
12.8083	5664
12.8167	5650
12.825	5630
12.8333	5605
12.8417	5576
12.85	5549
12.8583	5525
12.8667	5505
12.875	5489
12.8833	5477
12.8917	5467
12.9	5457
12.9083	5449
12.9167	5445
12.925	5447
12.9333	5457
12.9417	5475
12.95	5499
12.9583	5528
12.9667	5556
12.975	5581
12.9833	5601
12.9917	5617
13	5631
13.0083	5643
13.0167	5648
13.025	5646
13.0333	5631
13.0417	5604
13.05	5572
13.0583	5541
13.0667	5512
13.075	5488
13.0833	5468
13.0917	5453
13.1	5447
13.1083	5451
13.1167	5470
13.125	5501
13.1333	5534
13.1417	5566
13.15	5588
13.1583	5596
13.1667	5591
13.175	5575
13.1833	5553
13.1917	5529
13.2	5507
13.2083	5491
13.2167	5484
13.225	5488
13.2333	5501
13.2417	5523
13.25	5548
13.2583	5573
13.2667	5595
13.275	5616
13.2833	5636
13.2917	5658
13.3	5686
13.3083	5721
13.3167	5765
13.325	5817
13.3333	5875
13.3417	5937
13.35	5993
13.3583	6038
13.3667	6079
13.375	6129
13.3833	6197
13.3917	6291
13.4	6413
13.4083	6546
13.4167	6675
13.425	6790
13.4333	6884
13.4417	6960
13.45	7018
13.4583	7061
13.4667	7096
13.475	7128
13.4833	7158
13.4917	7189
13.5	7220
13.5083	7250
13.5167	7275
13.525	7294
13.5333	7303
13.5417	7301
13.55	7292
13.5583	7276
13.5667	7259
13.575	7244
13.5833	7233
13.5917	7230
13.6	7239
13.6083	7257
13.6167	7283
13.625	7311
13.6333	7332
13.6417	7343
13.65	7345
13.6583	7342
13.6667	7337
13.675	7334
13.6833	7333
13.6917	7332
13.7	7332
13.7083	7331
13.7167	7326
13.725	7319
13.7333	7310
13.7417	7301
13.75	7289
13.7583	7274
13.7667	7259
13.775	7249
13.7833	7246
13.7917	7251
13.8	7261
13.8083	7272
13.8167	7280
13.825	7283
13.8333	7281
13.8417	7272
13.85	7257
13.8583	7237
13.8667	7215
13.875	7197
13.8833	7184
13.8917	7172
13.9	7159
13.9083	7142
13.9167	7122
13.925	7101
13.9333	7081
13.9417	7065
13.95	7057
13.9583	7059
13.9667	7065
13.975	7068
13.9833	7065
13.9917	7050
14	7023
14.0083	6994
14.0167	6972
14.025	6958
14.0333	6950
14.0417	6941
14.05	6931
14.0583	6916
14.0667	6897
14.075	6876
14.0833	6855
14.0917	6840
14.1	6833
14.1083	6837
14.1167	6854
14.125	6878
14.1333	6895
14.1417	6897
14.15	6892
14.1583	6885
14.1667	6883
14.175	6890
14.1833	6906
14.1917	6924
14.2	6942
14.2083	6958
14.2167	6973
14.225	6986
14.2333	6996
14.2417	7003
14.25	7009
14.2583	7014
14.2667	7020
14.275	7026
14.2833	7031
14.2917	7036
14.3	7043
14.3083	7051
14.3167	7060
14.325	7070
14.3333	7080
14.3417	7087
14.35	7087
14.3583	7076
14.3667	7056
14.375	7029
14.3833	6999
14.3917	6975
14.4	6961
14.4083	6957
14.4167	6965
14.425	6980
14.4333	6999
14.4417	7017
14.45	7026
14.4583	7022
14.4667	7004
14.475	6973
14.4833	6933
14.4917	6901
14.5	6884
14.5083	6882
14.5167	6893
14.525	6907
14.5333	6914
14.5417	6909
14.55	6895
14.5583	6878
14.5667	6859
14.575	6837
14.5833	6810
14.5917	6774
14.6	6725
14.6083	6670
14.6167	6613
14.625	6555
14.6333	6497
14.6417	6437
14.65	6373
14.6583	6305
14.6667	6234
14.675	6165
14.6833	6098
14.6917	6037
14.7	5984
14.7083	5940
14.7167	5909
14.725	5888
14.7333	5874
14.7417	5864
14.75	5858
14.7583	5856
14.7667	5859
14.775	5866
14.7833	5876
14.7917	5891
14.8	5911
14.8083	5936
14.8167	5966
14.825	5998
14.8333	6023
14.8417	6038
14.85	6048
14.8583	6057
14.8667	6072
14.875	6100
14.8833	6139
14.8917	6175
14.9	6200
14.9083	6215
14.9167	6227
14.925	6240
14.9333	6259
14.9417	6287
14.95	6314
14.9583	6337
14.9667	6351
14.975	6352
14.9833	6343
14.9917	6330
15	6321
15.0083	6321
15.0167	6334
15.025	6355
15.0333	6377
15.0417	6397
15.05	6410
15.0583	6417
15.0667	6422
15.075	6429
15.0833	6443
15.0917	6467
15.1	6501
15.1083	6541
15.1167	6579
15.125	6614
15.1333	6643
15.1417	6667
15.15	6685
15.1583	6698
15.1667	6708
15.175	6717
15.1833	6728
15.1917	6742
15.2	6758
15.2083	6771
15.2167	6771
15.225	6759
15.2333	6738
15.2417	6714
15.25	6700
15.2583	6703
15.2667	6721
15.275	6746
15.2833	6771
15.2917	6785
15.3	6784
15.3083	6771
15.3167	6753
15.325	6734
15.3333	6718
15.3417	6706
15.35	6697
15.3583	6690
15.3667	6688
15.375	6698
15.3833	6718
15.3917	6742
15.4	6767
15.4083	6787
15.4167	6798
15.425	6800
15.4333	6791
15.4417	6771
15.45	6743
15.4583	6708
15.4667	6673
15.475	6645
15.4833	6624
15.4917	6606
15.5	6589
15.5083	6568
15.5167	6543
15.525	6515
15.5333	6492
15.5417	6474
15.55	6468
15.5583	6475
15.5667	6491
15.575	6511
15.5833	6529
15.5917	6539
15.6	6541
15.6083	6536
15.6167	6525
15.625	6508
15.6333	6481
15.6417	6442
15.65	6396
15.6583	6347
15.6667	6302
15.675	6267
15.6833	6243
15.6917	6225
15.7	6208
15.7083	6192
15.7167	6175
15.725	6157
15.7333	6138
15.7417	6117
15.75	6096
15.7583	6076
15.7667	6059
15.775	6047
15.7833	6041
15.7917	6046
15.8	6064
15.8083	6089
15.8167	6116
15.825	6139
15.8333	6148
15.8417	6138
15.85	6113
15.8583	6077
15.8667	6038
15.875	6005
15.8833	5980
15.8917	5962
15.9	5950
15.9083	5941
15.9167	5930
15.925	5917
15.9333	5905
15.9417	5895
15.95	5888
15.9583	5888
15.9667	5894
15.975	5911
15.9833	5936
15.9917	5967
16	6002
16.0083	6035
16.0167	6064
16.025	6089
16.0333	6111
16.0417	6130
16.05	6147
16.0583	6162
16.0667	6178
16.075	6195
16.0833	6214
16.0917	6236
16.1	6262
16.1083	6292
16.1167	6327
16.125	6367
16.1333	6413
16.1417	6466
16.15	6522
16.1583	6581
16.1667	6644
16.175	6711
16.1833	6783
16.1917	6857
16.2	6932
16.2083	7000
16.2167	7055
16.225	7095
16.2333	7113
16.2417	7112
16.25	7096
16.2583	7071
16.2667	7042
16.275	7011
16.2833	6979
16.2917	6945
16.3	6908
16.3083	6871
16.3167	6837
16.325	6804
16.3333	6768
16.3417	6727
16.35	6679
16.3583	6625
16.3667	6569
16.375	6514
16.3833	6460
16.3917	6408
16.4	6355
16.4083	6300
16.4167	6244
16.425	6187
16.4333	6131
16.4417	6079
16.45	6031
16.4583	5986
16.4667	5944
16.475	5902
16.4833	5859
16.4917	5820
16.5	5783
16.5083	5752
16.5167	5726
16.525	5707
16.5333	5693
16.5417	5683
16.55	5678
16.5583	5676
16.5667	5677
16.575	5682
16.5833	5690
16.5917	5700
16.6	5712
16.6083	5726
16.6167	5746
16.625	5771
[truncated: 2,205 more rows]

## Sheet: SI Figure 1c
chemical shifts(ppm)
-0.549802	-0.000313729
-0.549516	1.8549e-06
-0.54923	0.000352942
-0.548943	0.000325328
-0.548657	0.000234598
-0.548371	0.000143868
-0.548084	0.00013795
-0.547798	0.000132033
-0.547512	0.000126116
-0.547225	0.000120199
-0.546939	0.00023657
-0.546652	0.000352942
-0.546366	2.74961e-05
-0.54608	-0.00029795
-0.545793	3.11943e-05
-0.545507	0.000360338
-0.545221	0.000247665
-0.544934	0.000134992
-0.544648	0.000239282
-0.544362	0.000343573
-0.544075	0.000258513
-0.543789	0.000173454
-0.543502	0.000181097
-0.543216	0.00018874
-0.54293	0.000196383
-0.542643	0.000204026
-0.542357	0.000235338
-0.542071	0.000266649
-0.541784	0.000297961
-0.541498	0.000329273
-0.541211	0.000322123
-0.540925	0.000314973
-0.540639	0.000142142
-0.540352	-3.06897e-05
-0.540066	3.71115e-05
-0.53978	0.000483613
-0.539493	0.000653979
-0.539207	0.000193178
-0.538921	-0.000186756
-0.538634	-0.000187989
-0.538348	0.000213148
-0.538061	0.000235584
-0.537775	9.23387e-05
-0.537489	-5.09068e-05
-0.537202	0.000326561
-0.536916	0.000704029
-0.53663	0.000741135
-0.536343	0.00039954
-0.536057	8.16138e-05
-0.535771	-0.000236312
-0.535484	-0.00033333
-0.535198	-0.000430347
-0.534911	-0.000211781
-0.534625	6.78589e-06
-0.534339	9.91188e-05
-0.534052	0.000191452
-0.533766	-3.17992e-05
-0.53348	-0.00025505
-0.533193	-0.000265282
-0.532907	-0.000275514
-0.532621	-9.63952e-05
-0.532334	8.27233e-05
-0.532048	-1.62665e-05
-0.531761	-0.000115256
-0.531475	-0.000261584
-0.531189	-2.92104e-05
-0.530902	0.00016766
-0.530616	-1.41708e-05
-0.53033	-0.000196001
-0.530043	8.68697e-07
-0.529757	0.000430482
-0.52947	0.000481394
-0.529184	7.47104e-05
-0.528898	-0.000331974
-0.528611	-9.56556e-05
-0.528325	0.000140662
-0.528039	-6.48369e-05
-0.527752	-0.000270336
-0.527466	2.15789e-05
-0.52718	0.000313494
-0.526893	0.000289825
-0.526607	0.000266156
-0.52632	0.000380556
-0.526034	0.000494955
-0.525748	0.000404224
-0.525461	-6.52067e-05
-0.525175	-0.000124379
-0.524889	0.00019515
-0.524602	0.00049101
-0.524316	0.000408169
-0.52403	0.000297715
-0.523743	0.00018726
-0.523457	5.31373e-05
-0.52317	-8.09859e-05
-0.522884	-1.49105e-05
-0.522598	5.11649e-05
-0.522311	0.00011724
-0.522025	0.000183316
-0.521739	7.97647e-05
-0.521452	-2.37863e-05
-0.521166	-0.000127337
-0.520879	-0.000230888
-0.520593	4.37684e-05
-0.520307	0.000318425
-0.52002	0.000151264
-0.519734	-1.58967e-05
-0.519448	-1.5968e-06
-0.519161	1.27031e-05
-0.518875	2.7003e-05
-0.518589	4.13029e-05
-0.518302	0.000199465
-0.518016	0.000357626
-0.517729	0.000223873
-0.517443	9.01198e-05
-0.517157	-8.13037e-06
-0.51687	0.00027232
-0.516584	0.000387089
-0.516298	0.000123157
-0.516011	-0.000126474
-0.515725	2.59455e-06
-0.515439	8.43258e-05
-0.515152	0.000166057
-0.514866	0.000153113
-0.514579	0.000140169
-0.514293	-3.8456e-05
-0.514007	-0.000217081
-0.51372	-9.14642e-05
-0.513434	0.000412854
-0.513148	0.000499023
-0.512861	0.000206491
-0.512575	2.8359e-05
-0.512289	0.000228927
-0.512002	0.000571508
-0.511716	0.000282922
-0.511429	-0.000112174
-0.511143	-0.00012857
-0.510857	0.000383637
-0.51057	0.000517144
-0.510284	0.000157551
-0.509998	-0.000202042
-0.509711	-1.72527e-05
-0.509425	0.000167536
-0.509138	0.00018085
-0.508852	0.000194164
-0.508566	4.1796e-05
-0.508279	-0.000110572
-0.507993	-9.33134e-05
-0.507707	0.000302646
-0.50742	0.000698605
-0.507134	0.000715863
-0.506848	0.000346532
-0.506561	-2.28001e-05
-0.506275	2.60168e-05
-0.505988	7.48337e-05
-0.505702	0.000111816
-0.505416	0.000148799
-0.505129	0.000185781
-0.504843	0.000222764
-0.504557	0.000263937
-0.50427	0.000305111
-0.503984	0.000346285
-0.503698	0.000387459
-0.503411	3.41529e-05
-0.503125	-0.000319153
-0.502838	-0.000317427
-0.502552	6.29993e-05
-0.502266	0.000238296
-0.501979	0.000413593
-0.501693	0.000296975
-0.501407	0.000180357
-0.50112	7.16285e-05
-0.500834	-3.71e-05
-0.500547	-0.000145828
-0.500261	-0.000254557
-0.499975	-9.65185e-05
-0.499688	6.152e-05
-0.499402	0.000219558
-0.499116	0.000377597
-0.498829	0.00024372
-0.498543	0.000109844
-0.498257	0.000165317
-0.49797	0.000220791
-0.497684	2.10145e-06
-0.497397	-0.000216588
-0.497111	-0.000119694
-0.496825	-2.28001e-05
-0.496538	-0.000127091
-0.496252	-0.000231381
-0.495966	-2.0088e-05
-0.495679	0.000191205
-0.495393	0.000242241
-0.495107	0.000293277
-0.49482	0.000344313
-0.494534	0.000395349
-0.494247	0.000213641
-0.493961	3.1934e-05
-0.493675	-0.000173442
-0.493388	-1.17502e-07
-0.493102	0.000221038
-0.492816	0.000442193
-0.492529	0.0002452
-0.492243	4.82063e-05
-0.491957	1.11525e-06
-0.49167	-4.59758e-05
-0.491384	9.62835e-05
-0.491097	0.000238543
-0.490811	7.08889e-05
-0.490525	-9.67651e-05
-0.490238	5.11649e-05
-0.489952	0.000199095
-0.489666	0.000260239
-0.489379	0.000321384
-0.489093	0.000358859
-0.488806	0.000396335
-0.48852	0.000480655
-0.488234	0.000186274
-0.487947	-0.000108106
-0.487661	-2.37863e-05
-0.487375	0.000186767
-0.487088	0.000397321
-0.486802	0.000315959
-0.486516	0.000234598
-0.486229	0.000167783
-0.485943	0.000100968
-0.485656	0.000199834
-0.48537	0.000298701
-0.485084	0.000318671
-0.484797	-4.00586e-05
-0.484511	-0.000233107
-0.484225	-4.74551e-05
-0.483938	0.000485339
-0.483652	0.000639433
-0.483366	0.000462164
-0.483079	0.000284894
-0.482793	0.000231886
-0.482506	0.000178878
-0.48222	0.000196876
-0.481934	0.000214874
-0.481647	0.00041384
-0.481361	0.000234105
-0.481075	-0.000261214
-0.480788	-0.000377832
-0.480502	3.61253e-05
-0.480215	0.000450083
-0.479929	0.000430112
-0.479643	3.14409e-05
-0.479356	-0.000181825
-0.47907	-1.63898e-05
-0.478784	0.000101708
-0.478497	0.000219805
-0.478211	0.000304372
-0.477925	0.000388938
-0.477638	0.000157921
-0.477352	-7.30963e-05
-0.477065	2.33047e-05
-0.476779	0.000119706
-0.476493	0.000121432
-0.476206	0.000123157
-0.47592	0.000122911
-0.475634	0.000122664
-0.475347	-4.32637e-05
-0.475061	-0.000209192
-0.474775	-0.000300169
-0.474488	-1.2445e-05
-0.474202	6.22596e-05
-0.473915	0.000136964
-0.473629	0.000215614
-0.473343	0.000294263
-0.473056	0.00042025
-0.47277	0.000167536
-0.472484	-0.000124132
-0.472197	-3.71e-05
-0.471911	0.000128828
-0.471625	0.000294756
-0.471338	0.000170742
-0.471052	4.6727e-05
-0.470765	0.000238296
-0.470479	0.000429865
-0.470193	0.000319658
-0.469906	0.00020945
-0.46962	0.000193917
-0.469334	0.000178385
-0.469047	8.79008e-05
-0.468761	-2.583e-06
-0.468474	-9.30668e-05
-0.468188	-0.000183551
-0.467902	-4.81947e-05
-0.467615	8.71612e-05
-0.467329	0.000530211
-0.467043	0.000594561
-0.466756	0.000337409
-0.46647	8.02578e-05
-0.466184	0.000241255
-0.465897	0.000402252
-0.465611	0.000174686
-0.465324	-5.28792e-05
-0.465038	3.51391e-05
-0.464752	0.000501858
-0.464465	0.000858123
-0.464179	0.00058322
-0.463893	0.000158414
-0.463606	0.000112309
-0.46332	0.000216846
-0.463034	0.000321384
-0.462747	0.000134006
-0.462461	-5.33723e-05
-0.462174	2.35513e-05
-0.461888	0.000100475
-0.461602	0.000177398
-0.461315	0.000254322
-0.461029	0.00043381
-0.460743	0.000613299
-0.460456	0.000224736
-0.46017	-0.000163827
-0.459884	-1.98415e-05
-0.459597	0.000124144
-0.459311	-2.37863e-05
-0.459024	-0.000171716
-0.458738	-0.000171716
-0.458452	0.000206984
-0.458165	0.000396335
-0.457879	0.000206984
-0.457593	0.000277991
-0.457306	0.000348997
-0.45702	0.000443672
-0.456733	0.000159647
-0.456447	-0.000147061
-0.456161	-7.50687e-05
-0.455874	0.000202053
-0.455588	0.000479175
-0.455302	0.000225722
-0.455015	-2.77311e-05
-0.454729	3.43995e-05
-0.454443	9.65301e-05
-0.454156	0.000170742
-0.45387	0.000244953
-0.453583	0.000224489
-0.453297	0.000204026
-0.453011	0.000303879
-0.452724	0.000403731
-0.452438	0.000408909
-0.452152	0.000414086
-0.451865	0.000337409
-0.451579	0.000260732
-0.451293	8.93801e-05
-0.451006	-8.19721e-05
-0.45072	0.000283168
-0.450433	0.000648309
-0.450147	0.000445398
-0.449861	0.000242488
-0.449574	1.04841e-05
-0.449288	-0.000221519
-0.449002	-1.17053e-05
-0.448715	0.000198109
-0.448429	0.000139676
-0.448142	8.1244e-05
-0.447856	0.000212162
-0.44757	0.00034308
-0.447283	0.000255062
-0.446997	0.000167043
-0.446711	0.000268375
-0.446424	0.000369707
-0.446138	0.000394116
-0.445852	0.000418524
-0.445565	0.000348257
-0.445279	0.000277991
-0.444992	0.0002452
-0.444706	0.000212409
-0.44442	0.000368968
-0.444133	0.000525527
-0.443847	0.000482874
-0.443561	0.000440221
-0.443274	0.000208217
-0.442988	-2.37863e-05
-0.442702	-1.71294e-05
-0.442415	-1.04726e-05
-0.442129	0.000185535
-0.441842	0.000381542
-0.441556	0.000388199
-0.44127	0.000394855
-0.440983	0.000212162
-0.440697	2.94685e-05
-0.440411	-0.000107367
-0.440124	-0.000244202
-0.439838	6.07803e-05
-0.439552	0.000365763
-0.439265	0.000451808
-0.438979	0.000537854
-0.438692	0.000308316
-0.438406	7.87785e-05
-0.43812	0.000112556
-0.437833	0.000146333
-0.437547	0.000274786
-0.437261	0.000403238
-0.436974	-4.80195e-06
-0.436688	-0.000412842
-0.436401	-0.000126598
-0.436115	0.000159647
-0.435829	0.000126856
-0.435542	9.40646e-05
-0.435256	0.000155949
-0.43497	0.000217833
-0.434683	0.000169262
-0.434397	0.000120692
-0.434111	0.000261472
-0.433824	0.000402252
-0.433538	0.000269855
-0.433251	0.000137457
-0.432965	9.97352e-05
-0.432679	6.20131e-05
-0.432392	0.000156442
-0.432106	0.00025087
-0.43182	0.000345299
-0.431533	0.000439728
-0.431247	0.000267389
-0.430961	9.50508e-05
-0.430674	-7.72876e-05
-0.430388	-0.000249626
-0.430101	-0.000106381
-0.429815	3.6865e-05
-0.429529	-0.000135473
-0.429242	-0.000307812
-0.428956	0.000172714
-0.42867	0.00065324
-0.428383	0.000565714
-0.428097	0.000478189
-0.42781	0.000294016
-0.427524	0.000109844
-0.427238	2.03461e-05
-0.426951	-6.91515e-05
-0.426665	9.89956e-05
-0.426379	0.000267143
-0.426092	0.000245939
-0.425806	0.000224736
-0.42552	0.000260732
-0.425233	0.000296729
-0.424947	0.000143375
-0.42466	-9.9795e-06
-0.424374	0.000150278
-0.424088	0.000310535
-0.423801	0.000155209
-0.423515	-1.17502e-07
-0.423229	2.40444e-05
-0.422942	4.82063e-05
-0.422656	0.000167043
-0.42237	0.00028588
-0.422083	0.000203533
-0.421797	0.000121185
-0.42151	0.000354421
-0.421224	0.000587657
-0.420938	0.000558565
-0.420651	0.000529472
-0.420365	0.000184795
-0.420079	-0.000159882
-0.419792	-7.06308e-05
-0.419506	1.86203e-05
-0.41922	0.000107871
-0.418933	0.000197122
-0.418647	0.000116747
-0.41836	3.63719e-05
-0.418074	-0.000233354
-0.417788	-0.000503079
-0.417501	4.42615e-05
-0.417215	0.000591602
-0.416929	0.000318425
-0.416642	4.52477e-05
-0.416356	5.21511e-05
-0.416069	5.90545e-05
-0.415783	6.59579e-05
-0.415497	7.28613e-05
-0.41521	0.000311522
-0.414924	0.000550182
-0.414638	0.000347025
-0.414351	0.000143868
-0.414065	8.27233e-05
-0.413779	2.15789e-05
-0.413492	0.000149785
-0.413206	0.000277991
-0.412919	0.000215367
-0.412633	0.000152743
-0.412347	9.01198e-05
-0.41206	2.74961e-05
-0.411774	8.71612e-05
-0.411488	0.000146826
-0.411201	0.000206491
-0.410915	0.000266156
-0.410629	0.000302153
-0.410342	0.000338149
-0.410056	0.000374145
-0.409769	0.000410142
-0.409483	0.000268622
-0.409197	0.000127102
-0.40891	0.000301166
-0.408624	0.000475231
-0.408338	0.000330013
-0.408051	0.000184795
-0.407765	3.9577e-05
-0.407478	-0.000105641
-0.407192	-0.000286362
-0.406906	-0.000467083
-0.406619	2.28116e-05
-0.406333	0.000512706
-0.406047	0.000323109
-0.40576	-0.000245188
-0.405474	-0.000505791
-0.405188	-8.9933e-06
-0.404901	0.000479915
-0.404615	0.000211422
-0.404328	-0.000238531
-0.404042	-0.000309784
-0.403756	2.28116e-05
-0.403469	0.000355407
-0.403183	0.000269855
-0.402897	0.000184302
-0.40261	3.16874e-05
-0.402324	-0.000120927
-0.402038	4.20425e-05
-0.401751	0.000205012
-0.401465	0.00021019
-0.401178	0.000215367
-0.400892	0.000220545
-0.400606	0.000225722
-0.400319	0.000159893
-0.400033	9.40646e-05
-0.399747	2.82357e-05
-0.39946	-3.75931e-05
-0.399174	7.9025e-05
-0.398888	0.000195643
-0.398601	0.000122911
-0.398315	5.01787e-05
-0.398028	0.000356147
-0.397742	0.000662116
-0.397456	0.000400033
-0.397169	0.00013795
-0.396883	8.49422e-05
-0.396597	3.1934e-05
-0.39631	-2.10742e-05
-0.396024	-7.40825e-05
-0.395737	6.22596e-05
-0.395451	0.000198602
-0.395165	1.93599e-05
-0.394878	-0.000159882
-0.394592	-3.90724e-05
-0.394306	8.17371e-05
-0.394019	0.000202547
-0.393733	0.000323356
-0.393447	0.000333711
-0.39316	0.000344066
-0.392874	0.000354421
-0.392587	0.000364776
-0.392301	0.000187754
-0.392015	1.07307e-05
-0.391728	0.000149292
-0.391442	0.000287853
-0.391156	0.000248898
-0.390869	0.000209943
-0.390583	0.000170988
-0.390297	0.000132033
-0.39001	0.00012439
-0.389724	0.000116747
-0.389437	0.000109104
-0.389151	0.000101461
-0.388865	0.000271334
-0.388578	0.000441207
-0.388292	0.000295496
-0.388006	0.000149785
-0.387719	9.8749e-05
-0.387433	4.77132e-05
-0.387146	-3.32265e-06
-0.38686	-5.43585e-05
-0.386574	5.06005e-06
-0.386287	6.44786e-05
-0.386001	0.000123897
-0.385715	0.000183316
-0.385428	0.000343326
-0.385142	0.000503337
-0.384856	0.000473998
-0.384569	0.000444659
-0.384283	0.000182576
-0.383996	-7.95066e-05
-0.38371	0.000226462
-0.383424	0.00053243
-0.383137	0.000310782
-0.382851	8.91336e-05
-0.382565	0.000309303
-0.382278	0.000529472
-0.381992	0.00046956
-0.381706	0.000409648
-0.381419	0.000349737
-0.381133	0.000289825
-0.380846	0.000191945
-0.38056	9.40646e-05
-0.380274	0.000185535
-0.379987	0.000277005
-0.379701	0.000388199
-0.379415	0.000499393
-0.379128	0.000421236
-0.378842	0.00034308
-0.378556	0.000149538
-0.378269	-4.40034e-05
-0.377983	7.80388e-05
-0.377696	0.000200081
-0.37741	0.000211669
-0.377124	0.000223257
-0.376837	0.000211176
-0.376551	0.000199095
-0.376265	0.000392883
-0.375978	0.000207971
-0.375692	-6.10602e-07
-0.375405	0.000169509
-0.375119	0.000726218
-0.374833	0.000904227
-0.374546	0.000395842
-0.37426	-0.000112544
-0.373974	-0.000137692
-0.373687	0.00021586
-0.373401	0.000380062
-0.373115	0.000165564
-0.372828	6.152e-05
-0.372542	-4.25241e-05
-0.372255	-0.000170237
-0.371969	-0.00029795
-0.371683	-0.000154951
-0.371396	-1.19519e-05
-0.37111	0.000131047
-0.370824	0.000274046
-0.370537	0.00031448
-0.370251	0.000354914
-0.369965	0.000103433
-0.369678	-0.000148047
-0.369392	-0.000180592
-0.369105	0.000165564
-0.368819	0.000346039
-0.368533	0.000147812
-0.368246	-0.000105641
-0.36796	1.96065e-05
-0.367674	0.00022375
-0.367387	0.000427893
-0.367101	0.000278484
-0.366814	0.000129075
-0.366528	0.000169016
-0.366242	0.000208957
-0.365955	5.56028e-05
-0.365669	-9.77513e-05
-0.365383	-6.1755e-05
-0.365096	-2.57587e-05
-0.36481	-9.23272e-05
-0.364524	-0.000158896
-0.364237	-0.000225464
-0.363951	-0.000292033
-0.363664	-8.641e-05
-0.363378	0.000119213
-0.363092	0.000135485
-0.362805	0.000151757
-0.362519	0.00019515
-0.362233	0.000238543
-0.361946	-3.36483e-05
-0.36166	-0.000305839
-0.361374	-0.000132268
-0.361087	4.13029e-05
-0.360801	2.55237e-05
-0.360514	9.74449e-06
-0.360228	2.55237e-05
-0.359942	4.13029e-05
-0.359655	5.70821e-05
-0.359369	7.28613e-05
-0.359083	0.000171481
-0.358796	0.000270101
-0.35851	0.000179371
-0.358224	8.86405e-05
-0.357937	0.000184055
-0.357651	0.00027947
-0.357364	0.000422222
-0.357078	0.000186274
-0.356792	4.89459e-05
-0.356505	0.000290318
-0.356219	0.000531691
-0.355933	0.000394362
-0.355646	-7.26745e-06
-0.35536	-3.01966e-05
-0.355073	0.000152004
-0.354787	0.000334204
-0.354501	1.93599e-05
-0.354214	-0.000295484
-0.353928	-4.22775e-05
-0.353642	0.000210929
-0.353355	0.000270101
-0.353069	0.000329273
-0.352783	0.000388445
-0.352496	0.000447617
-0.35221	0.000210929
-0.351923	-2.57587e-05
-0.351637	5.31373e-05
-0.351351	0.000132033
-0.351064	0.000239529
-0.350778	0.000347025
-0.350492	0.00026517
-0.350205	0.000183316
-0.349919	6.20131e-05
-0.349633	-5.92895e-05
-0.349346	0.000134992
-0.34906	0.000329273
-0.348773	0.000218326
-0.348487	0.000107378
-0.348201	0.000185781
-0.347914	0.000264184
-0.347628	0.000326808
-0.347342	0.000389431
-0.347055	0.000262705
-0.346769	0.000135978
-0.346483	0.000116747
-0.346196	9.75163e-05
-0.34591	0.000267636
-0.345623	0.000437755
-0.345337	0.000347518
-0.345051	0.000257281
-0.344764	0.000167043
-0.344478	7.68061e-05
-0.344192	0.000123774
-0.343905	0.000170742
-0.343619	0.000217709
-0.343332	0.000264677
-0.343046	0.000280086
-0.34276	0.000295496
-0.342473	0.000121555
-0.342187	-5.23861e-05
-0.341901	-0.000226327
-0.341614	-0.000400268
-0.341328	-2.98268e-05
-0.341042	0.000340614
-0.340755	0.000537485
-0.340469	0.000355654
-0.340182	0.000150155
-0.339896	0.000323356
-0.33961	0.000451439
-0.339323	0.000200821
-0.339037	-4.97973e-05
-0.338751	7.82854e-05
-0.338464	0.000474614
-0.338178	0.000492243
-0.337892	5.22744e-05
-0.337605	-0.000387694
-0.337319	4.70968e-05
-0.337032	0.000481888
-0.336746	0.000332848
-0.33646	-0.000194892
-0.336173	-0.000150636
-0.335887	0.00027232
-0.335601	0.000379693
-0.335314	0.000108364
-0.335028	-3.81575e-06
-0.334741	0.000262705
-0.334455	0.000505556
-0.334169	0.000369707
-0.333882	0.000233858
-0.333596	9.80094e-05
-0.33331	0.000127842
-0.333023	0.000157674
-0.332737	0.000148059
-0.332451	0.000138444
-0.332164	0.000128828
-0.331878	0.000119213
-0.331591	0.000141156
-0.331305	0.000163099
-0.331019	0.000185041
-0.330732	0.000206984
-0.330446	0.000158414
-0.33016	0.000109844
-0.329873	0.000376857
-0.329587	0.000643871
-0.329301	0.000390171
-0.329014	0.000136471
-0.328728	7.21216e-05
-0.328441	7.77209e-06
-0.328155	6.47251e-05
-0.327869	0.000121678
-0.327582	0.000178631
-0.327296	0.000235584
-0.32701	0.00022942
-0.326723	0.000223257
-0.326437	0.000217093
-0.326151	0.000210929
-0.325864	0.00038598
-0.325578	0.00056103
-0.325291	0.000294263
-0.325005	2.74961e-05
-0.324719	-8.93686e-05
-0.324432	-0.000206233
-0.324146	-7.514e-06
-0.32386	0.000191205
-0.323573	0.000177892
-0.323287	0.000164578
-0.323	0.000151264
-0.322714	0.00013795
-0.322428	0.000116747
-0.322141	9.55439e-05
-0.321855	7.43406e-05
-0.321569	5.31373e-05
-0.321282	0.000302892
-0.320996	0.000552647
-0.32071	0.000597273
-0.320423	0.000263198
-0.320137	-9.84909e-05
-0.31985	-8.1479e-05
-0.319564	0.000140662
-0.319278	0.000362804
-0.318991	0.000240762
-0.318705	0.00011872
-0.318419	0.000312261
-0.318132	0.000505803
-0.317846	0.000438988
-0.31756	0.000372173
-0.317273	0.000305358
-0.316987	0.000238543
-0.3167	0.000263198
-0.316414	0.000287853
-0.316128	0.000312508
-0.315841	0.000337163
-0.315555	0.00011724
-0.315269	-0.000102682
-0.314982	-7.0209e-06
-0.314696	8.86405e-05
-0.314409	0.000275032
-0.314123	0.000461424
-0.313837	0.000332232
-0.31355	0.00020304
-0.313264	0.000267143
-0.312978	0.000331246
-0.312691	0.000229667
-0.312405	0.000128088
-0.312119	1.27031e-05
-0.311832	0.000276018
-0.311546	0.000539334
-0.311259	0.000423948
-0.310973	0.000186274
-0.310687	-5.13999e-05
-0.3104	0.000129075
-0.310114	0.000309549
-0.309828	0.000167536
-0.309541	2.55237e-05
-0.309255	7.28613e-05
-0.308969	0.000120199
-0.308682	0.00028588
-0.308396	0.000451562
-0.308109	0.00030166
-0.307823	0.000151757
-0.307537	-2.61285e-05
-0.30725	-0.000204014
-0.306964	-6.63161e-05
-0.306678	7.1382e-05
-0.306391	0.000240638
-0.306105	0.000409895
-0.305819	0.000137334
-0.305532	-0.000135227
-0.305246	-0.000172086
-0.304959	-0.000208945
-0.304673	0.000196013
-0.304387	0.000600971
-0.3041	0.000579891
-0.303814	0.000558811
-0.303528	0.000222147
-0.303241	-0.000114517
-0.302955	0.00012402
-0.302668	0.000362557
-0.302382	0.000159277
-0.302096	-4.40034e-05
-0.301809	-6.5823e-05
-0.301523	-8.76427e-05
-0.301237	-0.000109462
-0.30095	-0.000131282
-0.300664	-2.19372e-05
-0.300378	8.74077e-05
-0.300091	0.000196753
-0.299805	0.000306097
-0.299518	0.00036416
-0.299232	0.000422222
-0.298946	0.000480285
-0.298659	0.000538347
-0.298373	0.000273306
-0.298087	8.26519e-06
-0.2978	0.000185041
-0.297514	0.000361818
-0.297228	0.000270348
-0.296941	0.000178878
-0.296655	8.74077e-05
-0.296368	-4.0623e-06
-0.296082	0.000215121
-0.295796	0.000434303
-0.295509	0.000337902
-0.295223	0.000241501
-0.294937	0.000314727
-0.29465	0.000387952
-0.294364	0.000271827
-0.294077	0.000155702
-0.293791	0.000487312
-0.293505	0.000818921
-0.293218	0.00058248
-0.292932	0.000346039
-0.292646	0.00024372
-0.292359	0.000141402
-0.292073	0.000480901
-0.291787	0.000820401
-0.2915	0.000517884
-0.291214	0.000215367
-0.290927	0.000354668
-0.290641	0.000493968
-0.290355	0.000384747
-0.290068	0.000275525
-0.289782	0.000166304
-0.289496	5.70821e-05
-0.289209	0.000198848
-0.288923	0.000340614
-0.288637	4.05632e-05
-0.28835	-0.000259488
-0.288064	1.64013e-05
-0.287777	0.000292291
-0.287491	0.000126363
-0.287205	-3.95655e-05
-0.286918	8.14905e-05
-0.286632	0.000202547
-0.286346	0.000323602
-0.286059	0.000444659
-0.285773	0.000321137
-0.285487	0.000197616
-0.2852	0.000263444
-0.284914	0.000329273
-0.284627	0.000365023
-0.284341	0.000400773
-0.284055	0.000436522
-0.283768	0.000472272
-0.283482	0.000397567
-0.283196	0.000322863
-0.282909	0.000248158
-0.282623	0.000173454
-0.282336	0.000315713
-0.28205	0.000457972
-0.281764	0.000410881
-0.281477	0.00036379
-0.281191	0.000340368
-0.280905	0.000316946
-0.280618	0.000293523
-0.280332	0.000270101
-0.280046	2.92219e-05
-0.279759	-0.000211657
-0.279473	-1.07191e-05
-0.279186	0.000190219
-0.2789	0.000221531
-0.278614	0.000252843
-0.278327	0.000284155
-0.278041	0.000315466
-0.277755	0.000310289
-0.277468	0.000305111
-0.277182	0.000299934
-0.276896	0.000294756
-0.276609	0.000289579
-0.276323	0.000284401
-0.276036	0.000279224
-0.27575	0.000274046
-0.275464	0.000181097
-0.275177	8.81474e-05
-0.274891	-4.80195e-06
-0.274605	-9.77513e-05
-0.274318	0.000227448
-0.274032	0.000552647
-0.273745	0.000309796
-0.273459	6.69441e-05
-0.273173	0.000151511
-0.272886	0.000236077
-0.2726	0.000131294
-0.272314	2.65099e-05
-0.272027	0.000107132
-0.271741	0.000187754
-0.271455	0.000268375
-0.271168	0.000348997
-0.270882	0.000498406
-0.270595	0.000647816
-0.270309	0.000592095
-0.270023	0.000157674
-0.269736	-0.000193906
-0.26945	-0.000166785
-0.269164	-3.71e-05
-0.268877	9.25853e-05
-0.268591	-8.04928e-05
-0.268305	0.00012513
-0.268018	0.000520103
-0.267732	0.000536375
-0.267445	0.000276511
-0.267159	1.66479e-05
-0.266873	4.86994e-05
-0.266586	8.07509e-05
-0.2663	0.000241008
-0.266014	0.000401266
-0.265727	0.000372173
-0.265441	0.00034308
-0.265155	0.000223257
-0.264868	0.000103433
-0.264582	0.000172961
-0.264295	0.000242488
-0.264009	0.00021734
-0.263723	0.000192191
-0.263436	0.000167043
-0.26315	0.000141895
-0.262864	0.000207477
-0.262577	0.00027306
-0.262291	0.000149292
-0.262004	2.55237e-05
-0.261718	0.000194903
-0.261432	0.000364283
-0.261145	0.000328533
-0.260859	-8.59169e-05
-0.260573	-0.000153225
-0.260286	0.000158168
-0.26	0.00028021
-0.259714	2.35513e-05
-0.259427	-0.00028439
-0.259141	-0.00021363
-0.258854	0.000275279
-0.258568	0.000385487
-0.258282	0.000172221
-0.257995	-4.10448e-05
-0.257709	3.76046e-05
-0.257423	0.000116254
-0.257136	0.000246925
-0.25685	0.000377597
-0.256564	0.000318918
-0.256277	0.000260239
-0.255991	0.000229174
-0.255704	0.000198109
-0.255418	0.000403731
-0.255132	0.000230653
-0.254845	-9.6272e-05
-0.254559	-4.44965e-05
-0.254273	0.000338642
-0.253986	0.000721781
-0.2537	0.000446138
-0.253414	0.000170495
-0.253127	0.000210436
-0.252841	0.000250377
-0.252554	0.000271334
-0.252268	0.000292291
-0.251982	0.000123897
-0.251695	-4.44965e-05
-0.251409	0.000157921
-0.251123	0.000360338
-0.250836	0.00048386
-0.25055	0.000228681
-0.250263	-6.77435e-06
-0.249977	0.000136471
-0.249691	0.000445398
-0.249404	0.000375625
-0.249118	0.000266403
-0.248832	0.000157181
-0.248545	0.000339875
-0.248259	0.000522568
-0.247973	0.000296729
-0.247686	7.08889e-05
-0.2474	0.000286867
-0.247113	0.000502844
-0.246827	0.000590616
-0.246541	0.000678388
-0.246254	0.000576809
-0.245968	0.000475231
-0.245682	0.000533416
-0.245395	0.000591602
-0.245109	0.000768132
-0.244823	0.000565961
-0.244536	0.000259253
-0.24425	-4.74551e-05
-0.243963	6.39855e-05
-0.243677	0.000175426
-0.243391	0.000179124
-0.243104	0.000182823
-0.242818	0.000186521
-0.242532	0.000190219
-0.242245	0.000193917
-0.241959	0.000197616
-0.241672	0.000201314
-0.241386	0.000205012
-0.2411	0.000126856
-0.240813	4.86994e-05
-0.240527	0.000286127
-0.240241	0.000523554
-0.239954	0.000398061
-0.239668	0.000272567
-0.239382	0.000336423
-0.239095	0.00040028
-0.238809	0.000323602
-0.238522	0.000246925
-0.238236	0.000170248
-0.23795	9.35715e-05
-0.237663	0.000218079
-0.237377	0.000342587
-0.237091	0.000175179
-0.236804	7.77209e-06
-0.236518	-0.00013498
-0.236232	0.000100968
-0.235945	0.000526267
-0.235659	0.000572864
-0.235372	0.000359106
-0.235086	0.000145347
-0.2348	0.000223503
-0.234513	0.00030166
-0.234227	0.000287606
-0.233941	0.000273553
-0.233654	0.00044885
-0.233368	0.000624147
-0.233082	0.000300427
-0.232795	-2.32932e-05
-0.232509	8.01864e-06
-0.232222	0.000418031
-0.231936	0.000552894
-0.23165	0.000687757
-0.231363	0.000751613
-0.231077	0.00081547
-0.230791	0.000469067
-0.230504	0.000122664
-0.230218	-1.86087e-05
-0.229931	0.000218819
-0.229645	0.000492243
-0.229359	0.000386966
-0.229072	0.000423702
-0.228786	0.000460438
-0.2285	0.000443919
-0.228213	0.0004274
-0.227927	0.000363544
-0.227641	0.000678388
-0.227354	0.000917295
-0.227068	0.000777501
-0.226781	0.000432578
-0.226495	8.76543e-05
-0.226209	0.000216107
-0.225922	0.000344559
-0.225636	0.000157428
-0.22535	-2.97035e-05
-0.225063	-8.1479e-05
-0.224777	-0.000133254
-0.224491	4.3204e-06
-0.224204	0.000141895
-0.223918	0.000240022
-0.223631	0.000338149
-0.223345	0.000246925
-0.223059	0.000155702
-0.222772	2.30582e-05
-0.222486	-0.000109586
-0.2222	0.000199588
-0.221913	0.000508761
-0.221627	0.000411621
-0.22134	0.00031448
-0.221054	0.00021734
-0.220768	0.000120199
-0.220481	-2.64983e-05
-0.220195	-0.000173196
-0.219909	-0.000114763
-0.219622	0.00032237
-0.219336	0.000621435
-0.21905	0.000541799
-0.218763	0.000383268
-0.218477	0.000224736
-0.21819	0.000333465
-0.217904	0.000442193
-0.217618	0.000235338
-0.217331	2.84823e-05
-0.217045	0.000229914
-0.216759	0.000431345
-0.216472	0.000317192
-0.216186	0.00020304
-0.2159	0.00025802
-0.215613	0.000313001
-0.215327	0.000273306
-0.21504	0.000233612
-0.214754	0.000260979
-0.214468	0.000288346
-0.214181	0.000221038
-0.213895	0.00015373
-0.213609	0.000323109
-0.213322	0.000492489
-0.213036	0.000582973
-0.21275	0.000294756
-0.212463	-0.000137446
-0.212177	-0.000190947
-0.21189	0.000299934
-0.211604	0.000412114
-0.211318	0.000219805
-0.211031	2.74961e-05
-0.210745	0.000253336
-0.210459	0.000479175
-0.210172	9.75163e-05
-0.209886	-0.000284143
-0.209599	-0.000334439
-0.209313	-6.0347e-06
-0.209027	0.000364776
-0.20874	0.000356887
-0.208454	0.000270101
-0.208168	0.000183316
-0.207881	0.000268129
-0.207595	0.000352942
-0.207309	0.00053243
-0.207022	0.000711919
-0.206736	0.000344991
-0.206449	-2.19372e-05
-0.206163	-5.7502e-05
-0.205877	0.000285634
-0.20559	0.000433502
-0.205304	0.00020267
-0.205018	1.9175e-05
-0.204731	-0.00016432
-0.204445	-7.95682e-05
-0.204159	5.18332e-06
-0.203872	0.000255616
-0.203586	0.000506049
-0.203299	0.000543463
-0.203013	0.000202177
-0.202727	2.65715e-05
-0.20244	0.000229667
-0.202154	0.000465307
-0.201868	0.000322246
-0.201581	-0.000112729
-0.201295	-0.000169004
-0.201008	-9.90456e-05
-0.200722	-2.90871e-05
-0.200436	-0.00012481
-0.200149	-0.000220533
-0.199863	0.000196568
-0.199577	0.000613668
-0.19929	0.000573173
-0.199004	0.000153976
-0.198718	-1.6698e-05
-0.198431	0.000191328
-0.198145	0.000478251
-0.197858	0.000765173
-0.197572	0.000596718
-0.197286	0.000428263
-0.196999	0.000259808
-0.196713	9.13525e-05
-0.196427	8.85788e-05
-0.19614	8.58051e-05
-0.195854	8.30314e-05
-0.195568	8.02578e-05
-0.195281	0.000315158
-0.194995	0.000550059
-0.194708	0.000343142
-0.194422	0.000136225
-0.194136	0.000205443
-0.193849	0.000274662
-0.193563	0.000154531
-0.193277	3.43995e-05
-0.19299	0.000108056
-0.192704	0.000181713
-0.192418	0.00025537
-0.192131	0.000329027
-0.191845	0.000284339
-0.191558	0.000239652
-0.191272	0.000384315
-0.190986	0.000528979
-0.190699	0.000484291
-0.190413	0.000439604
-0.190127	0.000394917
-0.18984	0.00035023
-0.189554	0.0004515
-0.189267	0.000552771
-0.188981	0.000464691
-0.188695	0.000376611
-0.188408	0.000114898
-0.188122	-0.000146815
-0.187836	3.329e-05
-0.187549	0.000213395
-0.187263	0.000381665
-0.186977	0.000549935
-0.18669	0.000528855
-0.186404	0.000507775
-0.186117	0.000505433
-0.185831	0.000503091
-0.185545	0.000500749
-0.185258	0.000498406
-0.184972	0.000496064
-0.184686	0.000493722
-0.184399	0.00049138
-0.184113	0.000489037
-0.183827	0.000383021
-0.18354	0.000277005
-0.183254	0.000360338
-0.182967	0.000443672
-0.182681	0.000414579
-0.182395	0.000385487
-0.182108	0.000356394
-0.181822	0.000327301
-0.181536	0.000352449
-0.181249	0.000377597
-0.180963	0.00030807
-0.180676	0.000238543
-0.18039	0.00032878
-0.180104	0.000419017
-0.179817	0.000319904
-0.179531	0.000220791
-0.179245	0.000308193
-0.178958	0.000395595
-0.178672	0.000482997
-0.178386	0.000570399
-0.178099	0.000541429
-0.177813	0.00051246
-0.177526	0.000578165
-0.17724	0.000643871
-0.176954	0.000398923
-0.176667	0.000153976
-0.176381	0.000350846
-0.176095	0.000547716
-0.175808	0.000432947
-0.175522	0.000318178
-0.175236	0.000108734
-0.174949	-0.00010071
-0.174663	1.67712e-05
-0.174376	0.000134252
-0.17409	6.23829e-05
-0.173804	-9.4864e-06
-0.173517	0.000216477
-0.173231	0.00044244
-0.172945	0.000479052
-0.172658	0.000515665
-0.172372	0.000295866
-0.172086	7.60664e-05
-0.171799	4.56175e-05
-0.171513	1.51686e-05
-0.171226	6.75604e-05
-0.17094	0.000119952
-0.170654	0.000172344
-0.170367	0.000224736
-0.170081	8.30931e-05
-0.169795	-5.85498e-05
-0.169508	0.000241625
-0.169222	0.000541799
-0.168935	0.000461301
-0.168649	0.000380802
-0.168363	0.000205628
-0.168076	3.04547e-05
-0.16779	-3.03199e-05
-0.167504	-9.10944e-05
-0.167217	0.000163715
-0.166931	0.000418524
-0.166645	0.000170372
-0.166358	-7.77807e-05
-0.166072	-1.03493e-05
-0.165785	5.70821e-05
-0.165499	0.000183069
-0.165213	0.000309056
-0.164926	0.000435043
-0.16464	0.00056103
-0.164354	0.000485832
-0.164067	0.000410635
-0.163781	0.000524787
-0.163495	0.00063894
-0.163208	0.000399047
-0.162922	0.000159154
-0.162635	0.000361078
-0.162349	0.000563002
-0.162063	0.000469067
-0.161776	0.000375131
-0.16149	0.000375871
-0.161204	0.000376611
-0.160917	0.000341477
-0.160631	0.000306344
-0.160344	0.000176535
-0.160058	4.6727e-05
-0.159772	0.00037057
-0.159485	0.000694414
-0.159199	0.000576439
-0.158913	0.000458465
-0.158626	0.000173823
-0.15834	-0.000110818
-0.158054	0.000172591
-0.157767	0.000456
-0.157481	0.000652623
-0.157194	0.000849247
-0.156908	0.000604053
-0.156622	0.000358859
-0.156335	0.000283538
-0.156049	0.000208217
-0.155763	0.000322246
-0.155476	0.000436276
-0.15519	0.000428016
-0.154904	0.000419757
-0.154617	0.000411498
-0.154331	0.000403238
-0.154044	0.000294386
-0.153758	0.000185535
-0.153472	0.000266033
-0.153185	0.000346532
-0.152899	0.000346162
-0.152613	0.000345792
-0.152326	0.000440097
-0.15204	0.000534403
-0.151754	0.000493845
-0.151467	0.000453288
-0.151181	0.00041273
-0.150894	0.000372173
-0.150608	0.000432208
-0.150322	0.000492243
-0.150035	0.000236694
-0.149749	-1.88553e-05
-0.149463	0.000344929
-0.149176	0.000708713
-0.14889	0.000504447
-0.148603	0.00030018
-0.148317	0.000310905
-0.148031	0.00032163
-0.147744	0.00023768
-0.147458	0.00015373
-0.147172	0.000428263
-0.146885	0.000702796
-0.146599	0.000535512
-0.146313	0.000368228
-0.146026	0.000175303
-0.14574	-1.76225e-05
-0.145453	-2.11975e-05
-0.145167	-2.47725e-05
-0.144881	0.000263568
-0.144594	0.000551908
-0.144308	0.000524664
-0.144022	0.00049742
-0.143735	0.000304495
-0.143449	0.00011157
-0.143163	0.000107995
-0.142876	0.00010442
-0.14259	8.24767e-05
-0.142303	6.05338e-05
-0.142017	0.000354175
-0.141731	0.000647816
-0.141444	0.00053317
-0.141158	0.000418524
-0.140872	0.000303879
-0.140585	0.000189233
-0.140299	0.000238296
-0.140013	0.00028736
-0.139726	0.000241748
-0.13944	0.000196136
-0.139153	0.000456246
-0.138867	0.000716356
-0.138581	0.000787116
-0.138294	0.000857876
-0.138008	0.000925184
-0.137722	0.000992492
-0.137435	0.000617983
-0.137149	0.000243474
-0.136862	0.00034234
-0.136576	0.000441207
-0.13629	0.000350723
-0.136003	0.000260239
-0.135717	0.000347271
-0.135431	0.000434303
-0.135144	0.000331985
-0.134858	0.000229667
-0.134572	0.000338396
-0.134285	0.000447124
-0.133999	0.000555852
-0.133712	0.000664581
-0.133426	0.000624886
-0.13314	0.000585192
-0.132853	0.000640173
-0.132567	0.000695153
-0.132281	0.000499639
-0.131994	0.000304125
-0.131708	0.000297961
-0.131422	0.000291798
-0.131135	0.000131787
-0.130849	-2.82242e-05
-0.130562	0.000127349
-0.130276	0.000282922
-0.12999	0.000399047
-0.129703	0.000515172
-0.129417	0.000441946
-0.129131	0.000368721
-0.128844	0.000447371
-0.128558	0.00052602
-0.128271	0.000162852
-0.127985	-0.000200316
-0.127699	6.76837e-05
-0.127412	0.000335683
-0.127126	0.000414333
-0.12684	0.000492982
-0.126553	0.000587411
-0.126267	0.000681839
-0.125981	0.000586918
-0.125694	0.000491996
-0.125408	0.000361571
-0.125121	0.000231146
-0.124835	0.000416305
-0.124549	0.000601464
-0.124262	0.000509255
-0.123976	0.000417045
-0.12369	0.000324835
-0.123403	0.000232626
-0.123117	0.000254815
-0.122831	0.000277005
-0.122544	0.000488544
-0.122258	0.000700084
-0.121971	0.0008347
-0.121685	0.000969317
-0.121399	0.000788349
-0.121112	0.000228681
-0.120826	-5.5416e-06
-0.12054	0.000391404
-0.120253	0.000938251
-0.119967	0.0011064
-0.119681	0.000858862
-0.119394	0.000611326
-0.119108	0.000434797
-0.118821	0.000258267
-0.118535	0.000164578
-0.118249	7.08889e-05
-0.117962	0.000292784
-0.117676	0.000514679
-0.11739	0.000438741
-0.117103	0.000362804
-0.116817	0.000192191
-0.11653	2.15789e-05
-0.116244	2.65099e-05
-0.115958	3.14409e-05
-0.115671	0.000225722
-0.115385	0.000420004
-0.115099	0.00030166
-0.114812	0.000183316
-0.114526	0.000633023
-0.11424	0.00108273
-0.113953	0.000798704
-0.113667	0.000514679
-0.11338	0.000420004
-0.113094	0.000325328
-0.112808	0.000404224
-0.112521	0.00048312
-0.112235	0.000727698
-0.111949	0.000972275
-0.111662	0.000743477
-0.111376	0.000135978
-0.11109	-0.000195385
-0.110803	0.00010442
-0.110517	0.000520103
-0.11023	0.000557085
-0.109944	0.000530951
-0.109658	0.000504817
-0.109371	0.000707481
-0.109085	0.000910145
-0.108799	0.000670991
-0.108512	0.000431838
-0.108226	0.000585192
-0.107939	0.000738546
-0.107653	0.000450083
-0.107367	0.000161619
-0.10708	0.000149292
-0.106794	0.000136964
-0.106508	0.000313987
-0.106221	0.00049101
-0.105935	0.000543895
-0.105649	0.00059678
-0.105362	0.000460314
-0.105076	0.000323849
-0.104789	0.000368844
-0.104503	0.00041384
-0.104217	0.000648185
-0.10393	0.000882531
-0.103644	0.000601094
-0.103358	0.000319658
-0.103071	0.000480038
-0.102785	0.000640419
-0.102499	0.000552278
-0.102212	0.000464136
-0.101926	0.00047067
-0.101639	0.000477203
-0.101353	0.000493599
-0.101067	0.000509994
-0.10078	0.000431715
-0.100494	0.000353435
-0.100208	0.000563126
-0.0999212	0.000772816
-0.0996349	0.00054069
-0.0993485	0.000308563
-0.0990621	0.000494585
-0.0987758	0.000680607
-0.0984894	0.000551045
-0.098203	0.000421483
-0.0979167	0.000696263
-0.0976303	0.000971042
-0.0973439	0.000804005
-0.0970576	0.000636967
-0.0967712	0.000495818
-0.0964848	0.000354668
-0.0961985	0.000308193
-0.0959121	0.000261718
-0.0956257	0.000307947
-0.0953394	0.000354175
-0.095053	0.000400403
-0.0947666	0.000446631
-0.0944803	0.000558934
-0.0941939	0.000671238
-0.0939076	0.000783541
-0.0936212	0.000895845
-0.0933348	0.000804991
-0.0930485	0.000714138
-0.0927621	0.000528609
-0.0924757	0.00034308
-0.0921894	0.000424811
-0.091903	0.000506543
-0.0916166	0.00027269
-0.0913303	3.88374e-05
-0.0910439	0.000262581
-0.0907575	0.000486325
-0.0904712	0.000520719
-0.0901848	0.000555113
-0.0898984	0.000528362
-0.0896121	0.000501612
-0.0893257	0.000569536
-0.0890393	0.000637461
-0.088753	0.000632406
-0.0884666	0.000627352
-0.0881802	0.000811648
-0.0878939	0.000995944
-0.0876075	0.00077898
-0.0873211	0.000562016
-0.0870348	0.000660636
-0.0867484	0.000759256
-0.086462	0.000652747
-0.0861757	0.000546237
-0.0858893	0.000755311
-0.0856029	0.000964386
-0.0853166	0.000760242
-0.0850302	0.000556099
-0.0847438	0.000770104
-0.0844575	0.00098411
-0.0841711	0.00106794
-0.0838847	0.000773063
-0.0835984	0.000478189
-0.083312	0.000562016
-0.0830256	0.000798211
-0.0827393	0.00103441
-0.0824529	0.000876121
-0.0821665	0.000717836
-0.0818802	0.000537854
-0.0815938	0.000736574
-0.0813074	0.00102997
-0.0810211	0.000944662
-0.0807347	0.000755804
-0.0804483	0.000566947
-0.080162	0.000670005
-0.0798756	0.000773063
-0.0795892	0.000700577
-0.0793029	0.000628092
-0.0790165	0.00087119
-0.0787301	0.00111429
-0.0784438	0.00111749
-0.0781574	0.0011207
-0.077871	0.0011239
-0.0775847	0.00112711
-0.0772983	0.000836426
-0.0770119	0.000545744
-0.0767256	0.000570645
-0.0764392	0.000595547
-0.0761528	0.000580014
-0.0758665	0.000564482
-0.0755801	0.000643624
-0.0752938	0.000722767
-0.0750074	0.000734848
-0.074721	0.000746929
-0.0744347	0.000853685
-0.0741483	0.000960441
-0.0738619	0.000772816
-0.0735756	0.000585192
-0.0732892	0.000713151
-0.0730028	0.000841111
-0.0727165	0.000872423
-0.0724301	0.000903734
-0.0721437	0.000935046
-0.0718574	0.000966358
-0.071571	0.000807333
-0.0712846	0.000648309
-0.0709983	0.000931101
-0.0707119	0.00121389
-0.0704255	0.00094836
-0.0701392	0.000682826
-0.0698528	0.000622421
-0.0695664	0.000940717
-0.0692801	0.00116101
-0.0689937	0.0010026
-0.0687073	0.000662732
-0.068421	0.000322863
-0.0681346	0.000480038
-0.0678482	0.00101591
-0.0675619	0.00136244
-0.0672755	0.00133027
-0.0669891	0.00103083
-0.0667028	0.000731396
-0.0664164	0.000597643
-0.06613	0.000463889
-0.0658437	0.000428756
-0.0655573	0.000393623
-0.0652709	0.000674073
-0.0649846	0.000954524
-0.0646982	0.000949962
-0.0644118	0.000945401
-0.0641255	0.00094084
-0.0638391	0.000936279
-0.0635527	0.000931718
-0.0632664	0.000927157
-0.06298	0.000922595
-0.0626936	0.000918034
-0.0624073	0.00105549
-0.0621209	0.00119294
-0.0618345	0.00103847
-0.0615482	0.00088401
-0.0612618	0.000670375
-0.0609754	0.00083544
-0.0606891	0.00118986
-0.0604027	0.00116557
-0.0601163	0.000923828
-0.05983	0.000682086
-0.0595436	0.000858493
-0.0592572	0.0010349
-0.0589709	0.000903611
-0.0586845	0.000772323
-0.0583981	0.000830386
-0.0581118	0.000888448
-0.0578254	0.000673334
-0.057539	0.000458219
-0.0572527	0.000811155
-0.0569663	0.00116409
-0.0566799	0.000933197
-0.0563936	0.000702303
-0.0561072	0.000889558
-0.0558209	0.00107681
-0.0555345	0.00108026
-0.0552481	0.000705015
-0.0549618	0.000621681
-0.0546754	0.000917048
-0.054389	0.00117297
-0.0541027	0.00105019
-0.0538163	0.000927403
-0.0535299	0.00118332
-0.0532436	0.00131498
-0.0529572	0.00106794
-0.0526708	0.00105758
-0.0523845	0.00104723
-0.0520981	0.00111182
-0.0518117	0.00117642
-0.0515254	0.00124101
-0.051239	0.00130561
-0.0509526	0.00116274
-0.0506663	0.00101986
-0.0503799	0.00106239
-0.0500935	0.00129427
-0.0498072	0.00148867
-0.0495208	0.00130438
-0.0492344	0.00104908
-0.0489481	0.000983123
-0.0486617	0.00104735
-0.0483753	0.00111158
-0.048089	0.00109296
-0.0478026	0.00107435
-0.0475162	0.000888078
-0.0472299	0.00070181
-0.0469435	0.000827181
-0.0466571	0.0011419
-0.0463708	0.0014205
-0.0460844	0.0013204
-0.045798	0.00112957
-0.0455117	0.000938744
-0.0452253	0.000897817
-0.0449389	0.00085689
-0.0446526	0.00100531
-0.0443662	0.00115374
-0.0440798	0.000943182
-0.0437935	0.000732629
-0.0435071	0.000727205
-0.0432207	0.00110048
-0.0429344	0.00118973
-0.042648	0.000900283
-0.0423616	0.000658171
-0.0420753	0.00104723
-0.0417889	0.00135788
-0.0415025	0.00128983
-0.0412162	0.000925924
-0.0409298	0.000751367
-0.0406434	0.000992985
-0.0403571	0.0012346
-0.0400707	0.00129871
-0.0397843	0.00136281
-0.039498	0.001206
-0.0392116	0.0010492
-0.0389252	0.000987068
-0.0386389	0.000924938
-0.0383525	0.000963399
-0.0380661	0.00100186
-0.0377798	0.000850973
-0.0374934	0.000700084
-0.0372071	0.000728684
-0.0369207	0.000757284
-0.0366343	0.000951565
-0.036348	0.00114585
-0.0360616	0.0012632
-0.0357752	0.00100186
-0.0354889	0.000752353
-0.0352025	0.000692195
-0.0349161	0.000777008
-0.0346298	0.000861821
-0.0343434	0.000946634
-0.034057	0.00103145
-0.0337707	0.00112218
-0.0334843	0.00102356
-0.0331979	0.00098411
-0.0329116	0.00132336
-0.0326252	0.00167879
-0.0323388	0.00165553
-0.0320525	0.00156125
-0.0317661	0.00165633
-0.0314797	0.00177113
-0.0311934	0.00169658
-0.030907	0.00150368
-0.0306206	0.00168949
-0.0303343	0.00193743
-0.0300479	0.00180666
-0.0297615	0.00137215
-0.0294752	0.00131634
-0.0291888	0.00178913
-0.0289024	0.00207257
-0.0286161	0.0017919
-0.0283297	0.00151123
-0.0280433	0.00162603
-0.027757	0.00174083
-0.0274706	0.00154005
-0.0271842	0.00133926
-0.0268979	0.00144617
-0.0266115	0.00155309
-0.0263251	0.00123001
-0.0260388	0.00090694
-0.0257524	0.00104541
-0.025466	0.00137323
-0.0251797	0.00138941
-0.0248933	0.00102689
-0.0246069	0.000944446
-0.0243206	0.00124071
-0.0240342	0.00134762
-0.0237478	0.00107583
-0.0234615	0.00084222
-0.0231751	0.000987315
-0.0228887	0.00129809
-0.0226024	0.00123017
-0.022316	0.00103798
-0.0220296	0.000845795
-0.0217433	0.000819291
-0.0214569	0.000792787
-0.0211705	0.000839262
-0.0208842	0.000885736
-0.0205978	0.00102689
-0.0203114	0.00116804
-0.0200251	0.00133877
-0.0197387	0.00150951
-0.0194523	0.00170391
-0.019166	0.00151962
-0.0188796	0.00109124
-0.0185933	0.000662855
-0.0183069	0.000778857
-0.0180205	0.000894859
-0.0177342	0.000904351
-0.0174478	0.000913843
-0.0171614	0.000923335
-0.0168751	0.000932827
-0.0165887	0.00117901
-0.0163023	0.00142519
-0.016016	0.00148202
-0.0157296	0.00153885
-0.0154432	0.00166274
-0.0151569	0.00178663
-0.0148705	0.0014687
-0.0145841	0.00115078
-0.0142978	0.00132136
-0.0140114	0.00149194
-0.013725	0.00137061
-0.0134387	0.00124927
-0.0131523	0.00126995
-0.0128659	0.00166933
-0.0125796	0.00187936
-0.0122932	0.00171069
-0.0120068	0.00180632
-0.0117205	0.00190195
-0.0114341	0.0019108
-0.0111477	0.00154094
-0.0108614	0.00124801
-0.010575	0.00158625
-0.0102886	0.00201916
-0.0100023	0.0018209
-0.0097159	0.00148359
-0.00942953	0.00152498
-0.00914317	0.00188195
-0.0088568	0.00223893
-0.00857044	0.00216197
-0.00828407	0.00208502
-0.0079977	0.00244988
-0.00771134	0.00281474
-0.00742497	0.00292319
-0.0071386	0.00303164
-0.00685224	0.00306909
-0.00656587	0.00310653
-0.00627951	0.0031065
-0.00599314	0.00348517
-0.00570677	0.00421887
-0.00542041	0.00495258
-0.00513404	0.00543335
-0.00484768	0.00591412
-0.00456131	0.00671048
-0.00427494	0.00750683
-0.00398858	0.00800338
-0.00370221	0.00849994
-0.00341584	0.00945408
-0.00312948	0.0107869
-0.00284311	0.0123289
-0.00255675	0.0134921
-0.00227038	0.0144502
-0.00198401	0.0154083
-0.00169765	0.016463
-0.00141128	0.0175177
-0.00112492	0.0184778
-0.000838549	0.0194379
-0.000552183	0.0200528
-0.000265817	0.0206677
2.05494e-05	0.02118
0.000306916	0.0213136
0.000593282	0.0209246
0.000879648	0.0205355
0.00116601	0.0197914
0.00145238	0.0186686
0.00173875	0.017605
0.00202511	0.0169201
0.00231148	0.0164009
0.00259784	0.0155029
0.00288421	0.0140133
0.00317058	0.0125236
0.00345694	0.0119571
0.00374331	0.0113905
0.00402968	0.0100559
0.00431604	0.00872134
0.00460241	0.00831774
0.00488877	0.0085453
0.00517514	0.00838628
0.00546151	0.00759608
0.00574787	0.0071057
0.00603424	0.00749894
0.0063206	0.00783696
0.00660697	0.00754382
0.00689334	0.00700609
0.0071797	0.00684707
0.00746607	0.00708055
0.00775244	0.00731403
0.0080388	0.00735816
0.00832517	0.0074023
0.00861153	0.00711112
0.0088979	0.00644124
0.00918427	0.00567669
0.00947063	0.00529084
0.009757	0.00491485
0.0100434	0.00453887
0.0103297	0.0039972
0.0106161	0.00345553
0.0109025	0.0028823
0.0111888	0.00230907
0.0114752	0.00181474
0.0117616	0.0016991
0.0120479	0.00185172
0.0123343	0.00162563
0.0126207	0.00110763
0.012907	0.00096833
0.0131934	0.0010529
0.0134798	0.00113746
0.0137661	0.00105635
0.0140525	0.000975234
0.0143389	0.00115053
0.0146252	0.00132583
0.0149116	0.00105931
0.015198	0.000792787
0.0154843	0.000729424
0.0157707	0.00066606
0.0160571	0.000602697
0.0163434	0.000539334
0.0166298	0.000637707
0.0169162	0.00073608
0.0172025	0.000645104
0.0174889	0.000554127
0.0177753	0.000628831
0.0180616	0.000703536
0.018348	0.000360092
0.0186343	1.66479e-05
0.0189207	0.00022942
0.0192071	0.000820894
0.0194934	0.000867985
0.0197798	0.000536375
0.0200662	0.000425674
0.0203525	0.000693674
0.0206389	0.000961674
0.0209253	0.000850973
0.0212116	0.000523308
0.021498	0.000574344
0.0217844	0.000578042
0.0220707	0.00058174
0.0223571	0.000502105
[truncated: 29,987 more rows]

## Sheet: SI Figure 1d
chemical shifts(ppm)
2.58265	-0.00209836
2.58742	-0.00103379
2.59218	3.07918e-05
2.59695	-0.00051154
2.60172	-0.00105387
2.60648	-0.0015962
2.61125	-0.00213854
2.61602	-0.00180599
2.62079	-0.00147345
2.62555	-0.00371197
2.63032	0.000905664
2.63509	-0.00349771
2.63985	-0.00104494
2.64462	-0.000306213
2.64939	0.000432519
2.65416	-0.00109628
2.65892	-0.00262507
2.66369	-0.00129714
2.66846	3.07918e-05
2.67322	-0.001498
2.67799	-0.0030268
2.68276	-0.000556176
2.68753	0.00191445
2.69229	0.00133194
2.69706	0.000749437
2.70183	-0.000690085
2.70659	-0.00212961
2.71136	-0.000308444
2.71613	0.00151272
2.7209	4.86464e-05
2.72566	-0.00141543
2.73043	0.00238759
2.7352	-0.000665535
2.73997	-0.00200463
2.74473	-0.00334372
2.7495	0.00169126
2.75427	-0.000129899
2.75903	0.000191483
2.7638	0.000512864
2.76857	-0.00145114
2.77334	-0.00341513
2.7781	-0.00137972
2.78287	0.000655701
2.78764	-0.000469135
2.7924	-0.00159397
2.79717	-0.00257597
2.80194	0.00329817
2.80671	-0.000183463
2.81147	-0.0036651
2.81624	-0.00200463
2.82101	-0.000344154
2.82577	0.0017359
2.83054	-0.00304019
2.83531	-0.00224566
2.84008	-0.00145114
2.84484	-0.00124581
2.84961	-0.00104048
2.85438	-0.00383472
2.85914	0.000227192
2.86391	-0.000445143
2.86868	-0.00111748
2.87345	-0.00264683
2.87821	0.00153727
2.88298	-0.00154543
2.88775	-0.00120006
2.89251	-0.00128319
2.89728	0.00206175
2.90205	-0.00142268
2.90682	-0.00147903
2.91158	-3.56048e-05
2.91635	0.00140782
2.92112	-0.00321929
2.92589	-0.00213296
2.93065	-0.000261018
2.93542	0.00161092
2.94019	-0.000335784
2.94495	-0.00228249
2.94972	-0.00330075
2.95449	-0.000890949
2.95926	-0.000766525
2.96402	-0.000642101
2.96879	-0.000517677
2.97356	-0.000393254
2.97832	0.000802443
2.98309	-0.00142993
2.98786	-0.00151976
2.99263	-0.00160959
2.99739	-0.00180655
3.00216	0.00142456
3.00693	-0.000343596
3.01169	-0.00211175
3.01646	-0.000405529
3.02123	-0.00212738
3.026	-0.00349213
3.03076	-0.00142882
3.03553	-0.00450761
3.0403	-0.00187295
3.04506	-0.000523815
3.04983	-0.00260275
3.0546	-0.00128933
3.05937	-0.00340398
3.06413	-0.00337608
3.0689	7.98918e-05
3.07367	0.00257172
3.07843	-0.00293529
3.0832	-0.000372051
3.08797	0.00219119
3.09274	-0.00166651
3.0975	0.00247463
3.10227	-9.75377e-05
3.10704	-0.00266971
3.11181	0.00164998
3.11657	-0.00202918
3.12134	-0.00135182
3.12611	-0.00410254
3.13087	-0.000693433
3.13564	-0.00299779
3.14041	0.000911244
3.14518	-0.000893181
3.14994	-0.000590769
3.15471	-0.000288358
3.15948	0.00158525
3.16424	3.07918e-05
3.16901	-0.00026046
3.17378	-0.000551713
3.17855	-0.000842965
3.18331	-0.00113422
3.18808	-0.00163972
3.19285	0.00128284
3.19761	0.00156293
3.20238	-0.00158504
3.20715	-0.00209055
3.21192	0.000832014
3.21668	0.00182629
3.22145	-0.000607508
3.22622	-0.00050596
3.23098	-0.000404413
3.23575	-0.00223116
3.24052	-0.000629826
3.24529	-0.00312388
3.25005	-0.00218987
3.25482	0.000672439
3.25959	0.000106674
3.26436	-0.00135182
3.26912	-0.00281031
3.27389	-0.00298328
3.27866	-0.00315624
3.28342	-8.86104e-05
3.28819	-0.000449049
3.29296	-0.000809488
3.29773	-0.00116993
3.30249	0.000505053
3.30726	-0.00124804
3.31203	-0.000930006
3.31679	0.0028161
3.32156	-0.000966831
3.32633	0.000963692
3.3311	-0.000605276
3.33586	-0.00217424
3.34063	0.00182741
3.3454	-0.00216978
3.35016	0.000260669
3.35493	-0.000736954
3.3597	-0.00116323
3.36447	-0.00158951
3.36923	-0.00244429
3.374	0.000128992
3.37877	0.000131224
3.38353	0.000133455
3.3883	0.000564196
3.39307	0.000994937
3.39784	-0.00026604
3.4026	0.00190106
3.40737	0.00199702
3.41214	-0.00133508
3.4169	0.00243892
3.42167	0.000499474
3.42644	-0.00051154
3.43121	-0.00152255
3.43597	0.00175152
3.44074	-0.000687854
3.44551	-0.0010561
3.45028	-0.00485243
3.45504	0.000528487
3.45981	0.00248133
3.46458	0.00307722
3.46934	-0.00204034
3.47411	-0.00181269
3.47888	-0.00158504
3.48365	0.00214209
3.48841	-0.000986917
3.49318	-0.000652144
3.49795	-0.000317372
3.50271	-0.000411108
3.50748	-0.000504844
3.51225	-0.000366472
3.51702	-0.000228099
3.52178	-0.000518235
3.52655	-0.000808372
3.53132	0.00175822
3.53608	-0.00253134
3.54085	-0.00296431
3.54562	-0.00339728
3.55039	-0.00313839
3.55515	-0.0028795
3.55992	-0.0021921
3.56469	-0.0015047
3.56945	-0.00467388
3.57422	-0.000986917
3.57899	-0.00115654
3.58376	-0.00132615
3.58852	-0.00129044
3.59329	-0.00125474
3.59806	-0.00121903
3.60282	-0.00118332
3.60759	-0.000611972
3.61236	-4.06263e-05
3.61713	-0.00118332
3.62189	-0.00232601
3.62666	-0.00200797
3.63143	-0.00168994
3.6362	-0.00137191
3.64096	-0.00105387
3.64573	4.97623e-05
3.6505	0.0011534
3.65526	-0.000599697
3.66003	-0.00235279
3.6648	-0.00216866
3.66957	-0.00198454
3.67433	-0.00222892
3.6791	-0.00247331
3.68387	0.000174744
3.68863	-0.00403335
3.6934	-0.00109962
3.69817	0.0018341
3.70294	-0.00268868
3.7077	-0.000355313
3.71247	0.000264017
3.71724	0.000883346
3.722	-0.00281812
3.72677	0.000336551
3.73154	-0.000365356
3.73631	-0.00106726
3.74107	-0.000331879
3.74584	0.000403505
3.75061	-0.000575147
3.75537	-0.0015538
3.76014	-0.00060416
3.76491	0.000345478
3.76968	-0.000847429
3.77444	-0.00204034
3.77921	0.00161036
3.78398	-0.00159509
3.78874	-0.000943955
3.79351	-0.000292822
3.79828	-0.000534416
3.80305	-0.00077601
3.80781	-0.00316015
3.81258	0.00131186
3.81735	-0.000420593
3.82212	-0.00215304
3.82688	-0.000600255
3.83165	0.000952533
3.83642	0.000184229
3.84118	-0.000584074
3.84595	-0.00135238
3.85072	-0.00212068
3.85549	-0.00108344
3.86025	-4.62059e-05
3.86502	-0.000723005
3.86979	-0.0013998
3.87455	-0.00111246
3.87932	-0.00082511
3.88409	-0.000537764
3.88886	-0.000250417
3.89362	-0.000400507
3.89839	-0.000550597
3.90316	-0.000700686
3.90792	-0.000850776
3.91269	-3.67207e-05
3.91746	0.000777335
3.92223	-0.000122646
3.92699	-0.00102263
3.93176	-0.000938933
3.93653	-0.00085524
3.94129	-0.00120006
3.94606	-0.00154487
3.95083	0.00185977
3.9556	-0.00159174
3.96036	-0.00118666
3.96513	-0.00078159
3.9699	-0.0012871
3.97467	-0.0017926
3.97943	-0.00229811
3.9842	-0.00280362
3.98897	-0.001238
3.99373	0.000327624
3.9985	0.000179208
4.00327	3.07918e-05
4.00804	-0.000184579
4.0128	-0.000399949
4.01757	0.00109872
4.02234	0.00259738
4.0271	0.000953649
4.03187	-0.000690085
4.03664	-0.000619783
4.04141	-0.000549481
4.04617	3.86032e-05
4.05094	0.000626687
4.05571	-0.000499265
4.06047	-0.00162522
4.06524	-0.00164419
4.07001	-0.00166316
4.07478	0.000246162
4.07954	0.00215548
4.08431	-0.000476389
4.08908	0.000319812
4.09384	-0.000812277
4.09861	-0.00194437
4.10338	-0.00154097
4.10815	-0.00113756
4.11291	-0.00301955
4.11768	-0.00147345
4.12245	0.000911802
4.12721	-0.0024164
4.13198	-0.00253078
4.13675	-0.00264516
4.14152	-0.000974084
4.14628	-0.00273108
4.15105	-0.0006315
4.15582	-0.00195999
4.16059	-0.00168827
4.16535	-0.00141654
4.17012	-0.00135907
4.17489	-0.0013016
4.17965	-0.00192261
4.18442	-0.00254361
4.18919	-0.00223618
4.19396	0.00149933
4.19872	0.000824761
4.20349	0.000150194
4.20826	0.00183243
4.21302	8.65873e-05
4.21779	-0.00190922
4.22256	-0.000476947
4.22733	-0.00118722
4.23209	0.00381596
4.23686	-0.000725236
4.24163	0.000447026
4.24639	-0.000166166
4.25116	-0.000779358
4.25593	0.00360672
4.2607	-0.00229141
4.26546	0.00123765
4.27023	0.00133864
4.275	0.000145172
4.27976	-0.00104829
4.28453	-0.000741975
4.2893	-0.000435658
4.29407	-5.79229e-05
4.29883	0.000319812
4.3036	-0.00123074
4.30837	0.000646774
4.31313	-0.00011595
4.3179	-0.000878674
4.32267	0.00178667
4.32744	-0.00126143
4.3322	-0.00130997
4.33697	-0.00135851
4.34174	0.000378397
4.34651	-0.00131276
4.35127	-0.00228974
4.35604	0.000161353
4.36081	-0.00274392
4.36557	6.42691e-05
4.37034	-0.00109125
4.37511	-0.00224678
4.37988	-0.00133118
4.38464	-0.000415572
4.38941	-0.000632058
4.39418	-0.000848544
4.39894	0.00107751
4.40371	-0.000424499
4.40848	-0.00299779
4.41325	-0.002143
4.41801	-0.000574031
4.42278	0.000994937
4.42755	0.000965924
4.43231	0.00093691
4.43708	0.000907896
4.44185	0.000878883
4.44662	0.000135687
4.45138	-0.000607508
4.45615	-0.000850776
4.46092	-0.00109404
4.46568	-0.00357359
4.47045	0.00194569
4.47522	-0.00131946
4.47999	-0.00115654
4.48475	-0.00338612
4.48952	0.00238313
4.49429	0.00293885
4.49906	6.65009e-05
4.50382	-0.00146676
4.50859	-0.00300002
4.51336	-0.0011052
4.51812	-0.00263846
4.52289	-0.000386558
4.52766	0.00186535
4.53243	0.00104627
4.53719	0.000227192
4.54196	-0.00110911
4.54673	-0.00244541
4.55149	0.00114614
4.55626	-0.000975758
4.56103	-0.00156217
4.5658	-0.00214858
4.57056	-0.0015923
4.57533	-0.00103602
4.5801	0.000591536
4.58486	-0.00120898
4.58963	-0.00108121
4.5944	-0.00095344
4.59917	-0.00146843
4.60393	-0.00198342
4.6087	-0.00078438
4.61347	0.000414665
4.61823	0.000457627
4.623	0.000500589
4.62777	0.000543552
4.63254	0.000586514
4.6373	0.00105799
4.64207	0.00152946
4.64684	-0.00378394
4.6516	0.00118687
4.65637	-0.000171746
4.66114	-0.00153036
4.66591	-0.000532184
4.67067	0.000465996
4.67544	0.000500032
4.68021	0.000534067
4.68498	0.000568102
4.68974	0.000602137
4.69451	0.000767292
4.69928	0.000932446
4.70404	0.0010976
4.70881	0.00126276
4.71358	0.000999401
4.71835	0.000736046
4.72311	0.000901201
4.72788	0.00106636
4.73265	-0.00366956
4.73741	-0.00154934
4.74218	0.000570892
4.74695	-0.00416503
4.75172	-0.00197338
4.75648	0.000218265
4.76125	0.000267365
4.76602	0.000316465
4.77078	-0.000317372
4.77555	-0.000951208
4.78032	0.000128992
4.78509	0.00120919
4.78985	0.000503937
4.79462	-0.000201317
4.79939	-0.000906572
4.80415	-0.00161183
4.80892	-0.00137972
4.81369	-0.00114761
4.81846	-0.000915499
4.82322	-0.00068339
4.82799	-0.000344154
4.83276	-4.91726e-06
4.83752	0.000334319
4.84229	0.000673555
4.84706	-0.000721331
4.85183	-0.00211622
4.85659	-0.00179707
4.86136	-0.00147792
4.86613	-0.00244429
4.8709	-0.00341067
4.87566	-0.00152032
4.88043	0.000370028
4.8852	0.00012676
4.88996	-0.000116508
4.89473	-0.000359776
4.8995	-0.000603044
4.90427	-0.00131053
4.90903	-0.00201802
4.9138	-0.00101147
4.91857	-4.91726e-06
4.92333	0.000608833
4.9281	0.00122258
4.93287	0.000122296
4.93764	-0.00097799
4.9424	-0.0017926
4.94717	-0.00260722
4.95194	-0.000565104
4.9567	0.00147701
4.96147	0.000117833
4.96624	-0.00124134
4.97101	-0.000886485
4.97577	-0.000531626
4.98054	-0.000962367
4.98531	-0.00139311
4.99007	-0.00182385
4.99484	-0.00225459
4.99961	-0.0021709
5.00438	-0.0020872
5.00914	0.00185307
5.01391	-0.0010628
5.01868	-0.000657724
5.02344	-0.000252649
5.02821	-0.000276083
5.03298	-0.000299517
5.03775	0.00042694
5.04251	0.0011534
5.04728	0.000165817
5.05205	-0.000821763
5.05682	-0.000666651
5.06158	-0.00051154
5.06635	-0.000356429
5.07112	-0.000201317
5.07588	-0.00141208
5.08065	-0.00262284
5.08542	-0.000976874
5.09019	0.000669092
5.09495	0.000672439
5.09972	0.000675787
5.10449	-0.00146341
5.10925	-0.00360261
5.11402	0.000355521
5.11879	-0.00254249
5.12356	-0.00158393
5.12832	-0.000625363
5.13309	-0.000809488
5.13786	-0.000993613
5.14262	0.00267884
5.14739	-0.000504844
5.15216	-0.00103936
5.15693	-0.00157389
5.16169	-0.00239408
5.16646	0.00364187
5.17123	0.000893389
5.17599	-0.00185509
5.18076	-0.000175651
5.18553	0.00150379
5.1903	0.000558617
5.19506	-0.000386558
5.19983	-0.00133173
5.2046	-0.00227691
5.20937	-0.00125808
5.21413	-0.000239258
5.2189	-0.00307701
5.22367	0.000941374
5.22843	-0.000184579
5.2332	-0.00131053
5.23797	-0.00243648
5.24274	-0.00356244
5.2475	0.00159641
5.25227	-0.000100885
5.25704	-0.000369819
5.2618	-0.000638754
5.26657	-0.00340732
5.27134	0.000680251
5.27611	-0.00194548
5.28087	-0.00457122
5.28564	-0.00298328
5.29041	-0.00139534
5.29517	-0.00152144
5.29994	-0.00164754
5.30471	0.000166933
5.30948	0.0019814
5.31424	0.000939142
5.31901	-0.000103117
5.32378	0.000140151
5.32854	0.000383419
5.33331	-0.00108735
5.33808	-0.00255812
5.34285	-0.00103825
5.34761	0.000481619
5.35238	-0.00085524
5.35715	-0.0021921
5.36191	-0.00106503
5.36668	6.20373e-05
5.37145	-0.000524931
5.37622	-0.0011119
5.38098	-0.00126366
5.38575	-0.00141543
5.39052	-0.00156719
5.39529	-0.00171895
5.40005	-0.00169217
5.40482	-0.00166539
5.40959	-0.00078159
5.41435	0.00010221
5.41912	-0.000165608
5.42389	-0.000433426
5.42866	0.000155774
5.43342	0.000744974
5.43819	4.86464e-05
5.44296	-0.000647681
5.44772	0.000370028
5.45249	0.00138774
5.45726	0.000248394
5.46203	-0.000890949
5.46679	-0.000316256
5.47156	0.000258437
5.47633	-0.000398833
5.48109	-0.0010561
5.48586	-0.000856356
5.49063	-0.000656608
5.4954	-0.00134066
5.50016	-0.00202471
5.50493	-0.000994729
5.5097	3.52555e-05
5.51446	-0.0016308
5.51923	-0.00329685
5.524	-0.00210617
5.52877	-0.000915499
5.53353	0.000139035
5.5383	0.00119357
5.54307	-0.000180115
5.54783	-0.0015538
5.5526	-0.00360596
5.55737	0.00119803
5.56214	-0.00256816
5.5669	0.000521792
5.57167	-0.000209129
5.57644	-0.000940049
5.58121	-0.000385442
5.58597	0.000169165
5.59074	0.000616644
5.59551	0.00106412
5.60027	-0.000202433
5.60504	-0.00146899
5.60981	-0.00080614
5.61458	-0.00014329
5.61934	-0.00162299
5.62411	-0.00310268
5.62888	0.00184526
5.63364	-6.29445e-05
5.63841	-0.000971294
5.64318	-0.00187964
5.64795	-0.00187741
5.65271	-0.00187518
5.65748	-0.000158913
5.66225	0.00155736
5.66701	0.000934678
5.67178	0.000312001
5.67655	-0.000739185
5.68132	-0.00179037
5.68608	-0.00397532
5.69085	0.000695874
5.69562	-0.00363162
5.70038	-0.00110297
5.70515	-0.00398425
5.70992	-9.3809e-06
5.71469	-0.000748113
5.71945	-0.00148684
5.72422	-0.00406459
5.72899	0.000213801
5.73375	0.00106412
5.73852	0.00191445
5.74329	-0.00210952
5.74806	0.000722655
5.75282	-0.00115877
5.75759	-0.00304019
5.76236	-0.000782706
5.76713	0.00147478
5.77189	-0.000267156
5.77666	-0.00200909
5.78143	-0.00137637
5.78619	-0.000743649
5.79096	0.00031758
5.79573	0.00137881
5.8005	-0.00344303
5.80526	-0.00140873
5.81003	-0.000374283
5.8148	0.000660164
5.81956	-0.000876442
5.82433	-0.00241305
5.8291	0.00162096
5.83387	-0.00120117
5.83863	-0.000793865
5.8434	-0.000386558
5.84817	-0.000836269
5.85293	-0.00128598
5.8577	0.00222802
5.86247	-0.00111413
5.86724	-0.000599697
5.872	-8.52627e-05
5.87677	-0.00038321
5.88154	-0.000681158
5.8863	-0.000979106
5.89107	-0.00127705
5.89584	-7.52195e-05
5.90061	0.00112661
5.90537	-0.000528279
5.91014	-0.00218317
5.91491	-0.0014489
5.91968	-0.000714635
5.92444	-0.00362269
5.92921	-0.00310268
5.93398	-0.000279431
5.93874	0.00254382
5.94351	0.00236751
5.94828	-0.00123688
5.95305	-0.000922194
5.95781	-0.000607508
5.96258	-0.00286388
5.96735	0.00059321
5.97211	-0.000699013
5.97688	-0.00199124
5.98165	0.00114447
5.98642	-0.00143328
5.99118	-0.00220772
5.99595	-0.00298216
6.00072	0.00117125
6.00548	-0.00038879
6.01025	-0.00312723
6.01502	-0.000152217
6.01979	-0.00146229
6.02455	0.000655701
6.02932	-0.00260052
6.03409	-0.00014329
6.03885	-0.000899876
6.04362	-0.00165646
6.04839	0.000729351
6.05316	-0.000312908
6.05792	0.000787378
6.06269	-0.00154041
6.06746	-0.00152925
6.07222	-0.00151809
6.07699	-0.000864167
6.08176	-0.000210245
6.08653	-0.000145522
6.09129	-8.07991e-05
6.09606	-0.000373167
6.10083	-0.000665535
6.1056	0.00231841
6.11036	-0.000411108
6.11513	-0.00185509
6.1199	0.000128992
6.12466	-0.000440122
6.12943	-0.00100924
6.1342	0.000564196
6.13897	-0.00129044
6.14373	1.77819e-06
6.1485	0.001294
6.15327	-0.00169887
6.15803	0.00102172
6.1628	-0.000971294
6.16757	-0.00296431
6.17234	-0.0017435
6.1771	-0.000522699
6.18187	-0.00115877
6.18664	-0.00179484
6.1914	-0.00121679
6.19617	-0.000638754
6.20094	-0.00400657
6.20571	-0.00166093
6.21047	-0.000815067
6.21524	3.07918e-05
6.22001	-0.000332995
6.22477	-0.000696781
6.22954	-0.00206042
6.23431	0.00228939
6.23908	-0.00278799
6.24384	0.000133455
6.24861	0.000626687
6.25338	0.00111992
6.25814	0.000265133
6.26291	-0.000589654
6.26768	0.000483851
6.27245	0.00155736
6.27721	-0.00120787
6.28198	-0.000545017
6.28675	-0.00181046
6.29152	-0.0030759
6.29628	-0.00176136
6.30105	-0.000446817
6.30582	-0.00156049
6.31058	0.000753901
6.31535	-0.00202025
6.32012	0.000919055
6.32489	-0.000498149
6.32965	-0.00191535
6.33442	-0.00236841
6.33919	0.00289198
6.34395	-0.00127482
6.34872	0.00255721
6.35349	0.000443678
6.35826	-0.00166985
6.36302	-0.000426731
6.36779	0.000816392
6.37256	0.00042694
6.37732	3.74873e-05
6.38209	-0.00142324
6.38686	-0.00288396
6.39163	2.96759e-05
6.39639	-0.000484758
6.40116	-0.000784938
6.40593	-0.00108512
6.41069	-0.00186737
6.41546	-0.00264962
6.42023	0.00128173
6.425	-0.000500381
6.42976	0.000592094
6.43453	-0.0017435
6.4393	-0.00165088
6.44407	-0.00498634
6.44883	-0.00105052
6.4536	-0.000542785
6.45837	0.00203608
6.46313	-0.00109851
6.4679	0.000498358
6.47267	0.00209522
6.47744	4.97623e-05
6.4822	0.00143237
6.48697	-0.0025146
6.49174	-0.000748113
6.4965	-5.29013e-05
6.50127	-0.00278576
6.50604	-0.00216197
6.51081	-0.00153818
6.51557	-0.00112864
6.52034	-0.000719099
6.52511	-0.0021324
6.52987	-0.0035457
6.53464	-0.00210227
6.53941	-0.00065884
6.54418	-0.000608066
6.54894	-0.000557292
6.55371	-0.00243481
6.55848	-0.000884254
6.56324	-0.00130663
6.56801	-0.001729
6.57278	-0.00193711
6.57755	-0.00214523
6.58231	-0.000103675
6.58708	0.00193788
6.59185	-0.000805582
6.59661	-0.000120972
6.60138	-0.000746439
6.60615	-0.00137191
6.61092	0.000502263
6.61568	-0.00105164
6.62045	-0.00353398
6.62522	-0.000302865
6.62999	-0.000499823
6.63475	-0.000696781
6.63952	-0.00129547
6.64429	-0.00189415
6.64905	-0.000993055
6.65382	-9.19582e-05
6.65859	0.00123765
6.66336	-0.000860819
6.66812	-0.001031
6.67289	-0.00120117
6.67766	-0.000405529
6.68242	0.000390114
6.68719	-0.000171188
6.69196	-0.00073249
6.69673	-0.00268645
6.70149	0.00107305
6.70626	0.000118949
6.71103	-0.000835154
6.71579	-0.002066
6.72056	0.000131224
6.72533	-0.00152813
6.7301	-0.00318749
6.73486	0.000188135
6.73963	0.000135687
6.7444	-0.00120229
6.74916	-0.00254026
6.75393	0.00115898
6.7587	-0.00085524
6.76347	0.000344362
6.76823	0.00154396
6.773	6.5385e-05
6.77777	-0.00141319
6.78253	-0.0018205
6.7873	-0.00222781
6.79207	0.00223918
6.79684	-0.00357806
6.8016	-0.00489595
6.80637	-0.000500381
6.81114	-0.00196111
6.81591	6.24183e-06
6.82067	-0.00316852
6.82544	-0.000629826
6.83021	0.00208239
6.83497	-0.000918847
6.83974	-0.000349175
6.84451	0.000220496
6.84928	-0.000316814
6.85404	-0.000854124
6.85881	0.000322602
6.86358	-0.00192874
6.86834	0.000390672
6.87311	-0.000717983
6.87788	0.000101652
6.88265	-0.00250679
6.88741	-0.0010801
6.89218	0.000346594
6.89695	0.00434434
6.90171	0.000343246
6.90648	-0.000743091
6.91125	-0.00182943
6.91602	-0.000558966
6.92078	0.000711496
6.92555	0.000482177
6.93032	0.000252858
6.93508	0.00195183
6.93985	0.000222728
6.94462	-0.000479737
6.94939	-0.0011822
6.95415	4.36248e-05
6.95892	-0.00215862
6.96369	-0.00336101
6.96845	-0.00113533
6.97322	-0.0010522
6.97799	-0.000969063
6.98276	-0.000907688
6.98752	-0.000846313
6.99229	-0.00028501
6.99706	0.000276292
7.00183	-0.00355462
7.00659	0.000613296
7.01136	-0.00143216
7.01613	-4.95536e-05
7.02089	-0.00149689
7.02566	0.000483851
7.03043	0.000750553
7.0352	-0.00241082
7.03996	0.000176976
7.04473	-0.000663304
7.0495	0.00149598
7.05426	-0.00205819
7.05903	-0.000416688
7.0638	-0.00220326
7.06857	-0.000204665
7.07333	0.00179393
7.0781	-0.0041349
7.08287	-0.00206489
7.08763	-0.000494801
7.0924	0.00107528
7.09717	-0.000443469
7.10194	-0.00196222
7.1067	-0.00176694
7.11147	-0.00157165
7.11624	-0.000805024
7.121	-3.83945e-05
7.12577	-0.000985801
7.13054	-0.00193321
7.13531	-0.000657724
7.14007	0.00061776
7.14484	0.000536299
7.14961	0.000454837
7.15438	-0.00162633
7.15914	0.00200595
7.16391	0.00071038
7.16868	-0.00058519
7.17344	0.000663512
7.17821	0.00191221
7.18298	0.00030419
7.18775	-0.00130384
7.19251	-0.000447933
7.19728	0.000407969
7.20205	-0.000950092
7.20681	-0.00230815
7.21158	0.00177942
7.21635	-0.00213184
7.22112	-0.00154376
7.22588	-0.000955672
7.23065	-0.000760388
7.23542	-0.000565104
7.24018	0.00155847
7.24495	0.000253974
7.24972	-0.00040776
7.25449	-0.00106949
7.25925	0.000197062
7.26402	-0.00196445
7.26879	-0.00159062
7.27355	0.00221128
7.27832	0.00194234
7.28309	-0.00404004
7.28786	-0.00264293
7.29262	-0.00124581
7.29739	-0.000562872
7.30216	0.000120065
7.30692	0.00233849
7.31169	-0.00115654
7.31646	-0.00143774
7.32123	0.00170912
7.32599	-0.00124134
7.33076	-0.000763735
7.33553	0.00142791
7.3403	0.000191483
7.34506	-0.000187926
7.34983	-0.00399541
7.3546	-0.00130384
7.35936	0.00138774
7.36413	-0.00451542
7.3689	0.00215102
7.37367	0.00324684
7.37843	-0.00137079
7.3832	-0.00195329
7.38797	-0.0025358
7.39273	0.000166933
7.3975	-0.000558408
7.40227	-0.00114984
7.40704	-0.00174127
7.4118	-0.000618667
7.41657	-0.00292414
7.42134	-0.00140873
7.4261	0.000106674
7.43087	-0.0022345
7.43564	-0.00114761
7.44041	-0.000249301
7.44517	0.000649005
7.44994	-0.000166724
7.45471	-0.000982453
7.45947	0.000630035
7.46424	-0.00118555
7.46901	0.00192672
7.47378	-0.000674463
7.47854	0.00115228
7.48331	-0.000449049
7.48808	0.00123486
7.49284	-0.000509308
7.49761	0.000960344
7.50238	-0.000998076
7.50715	-0.00102821
7.51191	-0.00105834
7.51668	-0.00269314
7.52145	-0.000899876
7.52622	-0.000820647
7.53098	-0.000741417
7.53575	-0.00241193
7.54052	-0.000654376
7.54528	0.000746089
7.55005	-0.00128152
7.55482	0.000842058
7.55959	-0.00274782
7.56435	-0.00012432
7.56912	0.00249918
7.57389	-0.00105499
7.57865	0.0011043
7.58342	0.000264017
7.58819	-0.000576263
7.59296	-0.0020236
7.59772	-4.28582e-05
7.60249	-0.0019187
7.60726	-0.000366472
7.61202	-0.000599697
7.61679	-0.000832922
7.62156	0.00193342
7.62633	-0.00329908
7.63109	-0.00179149
7.63586	-0.000283895
7.64063	-0.000990265
7.64539	-0.00169664
7.65016	-0.0023673
7.65493	-0.00303796
7.6597	-0.00178033
7.66446	-0.00395077
7.66923	-0.00163972
7.674	0.000671324
7.67876	-0.00351668
7.68353	-0.00199124
7.6883	-0.00035866
7.69307	-0.00215416
7.69783	4.97623e-05
7.7026	-0.00117439
7.70737	0.000681367
7.71214	-0.000890949
7.7169	-0.000963483
7.72167	-0.00103602
7.72644	0.000855449
7.7312	-0.000681158
7.73597	6.76168e-05
7.74074	0.000816392
7.74551	-0.00118332
7.75027	0.00253043
7.75504	0.000673555
7.75981	-0.00118332
7.76457	-0.00457568
7.76934	3.07918e-05
7.77411	0.00049501
7.77888	0.000959228
7.78364	-0.00174574
7.78841	0.00126276
7.79318	-0.000656608
7.79794	0.000852101
7.80271	-0.0027813
7.80748	-0.00298663
7.81225	-0.000478063
7.81701	-0.00139757
7.82178	0.0031665
7.82655	0.00201711
7.83131	-0.000132131
7.83608	-0.00228137
7.84085	-0.000716867
7.84562	0.000847637
7.85038	-0.00344415
7.85515	0.000262901
7.85992	-0.00359145
7.86469	-0.00173234
7.86945	-0.00165869
7.87422	0.00184303
7.87899	0.000238351
7.88375	-0.00136633
7.88852	-0.00439937
7.89329	0.000566428
7.89806	-0.000403855
7.90282	-0.00137414
7.90759	0.00136932
7.91236	-0.00160067
7.91712	0.000107232
7.92189	0.00181513
7.92666	-0.00161908
7.93143	-0.00162522
7.93619	-7.80093e-05
7.94096	0.0014692
7.94573	-0.00148294
7.95049	0.00127838
7.95526	-0.00113812
7.96003	-0.000126551
7.9648	0.00088502
7.96956	-0.00153148
7.97433	0.000685272
7.9791	-0.00281143
7.98386	0.000690852
7.98863	0.00076506
7.9934	-0.00287448
7.99817	-0.00080056
8.00293	0.00234463
8.0077	-0.00250902
8.01247	-0.00230983
8.01723	-0.00211064
8.022	-0.000697339
8.02677	0.00071596
8.03154	-0.00108456
8.0363	-0.00288508
8.04107	0.000313675
8.04584	8.43555e-05
8.05061	-0.00178926
8.05537	-0.000234795
8.06014	-0.000822879
8.06491	-0.00141096
8.06967	-0.00117774
8.07444	-0.000944513
8.07921	-0.000497033
8.08398	-4.95536e-05
8.08874	-0.00166427
8.09351	0.000149078
8.09828	3.41395e-05
8.10304	-8.07991e-05
8.10781	-1.71923e-05
8.11258	4.64145e-05
8.11735	-0.00653187
8.12211	0.00174483
8.12688	0.000603253
8.13165	-0.000538322
8.13641	-0.00110855
8.14118	-0.00167878
8.14595	0.00128619
8.15072	-0.00146229
8.15548	0.00093133
8.16025	-0.000103117
8.16502	-0.000200201
8.16978	-0.000297285
8.17455	0.00131967
8.17932	-0.000491454
8.18409	-0.000731374
8.18885	-0.000971294
8.19362	0.0020026
8.19839	-0.000736954
8.20315	-0.00235
8.20792	-0.000534974
8.21269	0.000922961
8.21746	-0.00104718
8.22222	-0.000910477
8.22699	-0.000773779
8.23176	0.00107696
8.23653	-0.000500381
8.24129	-0.00176526
8.24606	-0.00303015
8.25083	0.000632825
8.25559	0.000867724
8.26036	-0.00321818
8.26513	-0.00159062
8.2699	-0.000534416
8.27466	0.000521792
8.27943	-0.00134345
8.2842	-0.00320869
8.28896	-0.000503171
8.29373	-0.00122572
8.2985	0.00101558
8.30327	-0.000171188
8.30803	-0.00107228
8.3128	0.00145469
8.31757	-0.00193711
8.32233	0.00266992
8.3271	-0.000650471
8.33187	-0.000542785
8.33664	-0.0012207
8.3414	-0.00189861
8.34617	-0.00021973
8.35094	-0.00196892
8.3557	-0.00265799
8.36047	8.10077e-05
8.36524	0.000891716
8.37001	-0.00172565
8.37477	8.49134e-05
8.37954	0.00189548
8.38431	-0.00107898
8.38908	0.00166002
8.39384	-0.00185007
8.39861	0.00035329
8.40338	-0.000300075
8.40814	-0.00095344
8.41291	-0.00128542
8.41768	-0.00161741
8.42245	0.00147868
8.42721	-0.00113868
8.43198	-0.00230313
8.43675	-3.95104e-05
8.44151	-0.000275525
8.44628	-0.00051154
8.45105	0.000323718
8.45582	-0.0022691
8.46058	-7.68934e-05
8.46535	-0.00359814
8.47012	0.000236677
8.47488	-0.00164196
8.47965	-0.000663862
8.48442	0.000314233
8.48919	-6.46184e-05
8.49395	-0.000443469
8.49872	-0.000822321
8.50349	-0.00120117
8.50825	-0.00100924
8.51302	-0.000817299
8.51779	-0.000411108
8.52256	-4.91726e-06
8.52732	-0.00116993
8.53209	0.00109314
8.53686	-0.000286126
8.54162	-0.00166539
8.54639	1.74009e-05
8.55116	0.00170019
8.55593	-0.00268756
8.56069	-0.00136186
8.56546	0.000749437
8.57023	0.00286074
8.575	0.00211531
8.57976	-0.00205819
8.58453	-0.000636522
8.5893	0.000785146
8.59406	-0.000507076
8.59883	-0.0017993
8.6036	-0.00401996
8.60837	-0.000527163
8.61313	-0.000605276
8.6179	-0.00068339
8.62267	0.00220235
8.62743	-0.000625363
8.6322	-0.000596349
8.63697	-0.000567335
8.64174	0.00249695
8.6465	-0.000152217
8.65127	0.000198178
8.65604	0.000548574
8.6608	0.000890042
8.66557	-0.00219656
8.67034	0.00143014
8.67511	0.00162877
8.67987	-0.000600813
8.68464	-0.0028304
8.68941	-0.000703476
8.69417	-0.00200463
8.69894	-0.000868631
8.70371	-0.00316071
8.70848	-0.000739185
8.71324	-0.00403112
8.71801	-0.00210952
8.72278	-0.003616
8.72754	0.000948069
8.73231	-0.0024867
8.73708	-0.000964599
8.74185	0.000557501
8.74661	-0.000134363
8.75138	-0.000826226
8.75615	-0.00119671
8.76092	-0.00156719
8.76568	-0.000223635
8.77045	-0.00230815
8.77522	-0.000330763
8.77998	-0.00178144
8.78475	-0.00151809
8.78952	-0.00125474
8.79429	-0.000991381
8.79905	-0.000728026
8.80382	-0.00217871
8.80859	-0.000201317
8.81335	-0.00198566
8.81812	-0.000341922
8.82289	-0.00312611
8.82766	-0.000196854
8.83242	-0.00383806
8.83719	0.00051956
8.84196	-0.00397867
8.84672	-0.000478063
8.85149	0.00080858
8.85626	-0.00133285
8.86103	0.00088223
8.86579	-0.000330763
8.87056	-0.00143663
8.87533	-0.00254249
8.88009	-0.00100589
8.88486	0.000530719
8.88963	5.64577e-05
8.8944	-0.000417804
8.89916	-0.00067781
8.90393	-0.000937817
8.9087	-0.00273331
8.91346	-0.00110074
8.91823	0.000531835
8.923	-0.00126366
8.92777	-0.000934469
8.93253	-0.000605276
8.9373	-0.000990265
8.94207	-0.00137525
8.94684	0.00291765
8.9516	-0.000788285
8.95637	0.00021938
8.96114	0.00122705
8.9659	-0.00198398
8.97067	-0.00176694
8.97544	0.00166392
8.98021	0.00166671
8.98497	-0.00282984
8.98974	-0.00161294
8.99451	-0.00289568
8.99927	-0.000750344
9.00404	-0.000327973
9.00881	9.43986e-05
9.01358	-0.00155436
9.01834	0.00022496
9.02311	0.00182573
9.02788	-0.00228695
9.03264	0.000599347
9.03741	-0.00222781
9.04218	-0.00390558
9.04695	0.000130108
9.05171	0.00252317
9.05648	0.00148817
9.06125	-0.000118182
9.06601	-0.00172453
9.07078	-0.00240245
9.07555	0.00034771
9.08032	-0.000615877
9.08508	0.00184861
9.08985	-0.000257671
9.09462	-0.00236395
9.09939	-0.000756482
9.10415	0.000850985
9.10892	-0.000398275
9.11369	-0.00164754
9.11845	-0.00227244
9.12322	-0.00289735
9.12799	-0.00145114
9.13276	-4.91726e-06
9.13752	-0.00245099
9.14229	0.000816392
9.14706	-0.00255812
9.15182	-0.000219172
9.15659	0.000575355
9.16136	-0.00205819
9.16613	-0.000692317
9.17089	0.000673555
9.17566	0.000646774
9.18043	0.000619992
9.18519	-0.00169217
9.18996	-0.000576263
9.19473	0.00223136
9.1995	-0.000674463
9.20426	-0.00300894
9.20903	0.000370028
9.2138	-0.00303573
9.21856	-0.000728026
9.22333	-0.00127705
9.2281	-0.00182608
9.23287	-0.000786054
9.23763	0.000253974
9.2424	-0.00213407
9.24717	0.00119134
9.25193	0.00176715
9.2567	-0.00108512
9.26147	-0.001652
9.26624	-0.00221888
9.271	-0.000250975
9.27577	0.00171693
9.28054	-0.00110018
9.28531	-0.000489222
9.29007	-0.00134233
9.29484	-0.00219545
9.29961	-0.000763177
9.30437	0.000669092
9.30914	-0.00155882
9.31391	0.00192672
9.31868	0.0016271
9.32344	-0.00210059
9.32821	-0.00482843
9.33298	-0.00184282
9.33774	0.0015713
9.34251	0.00155736
9.34728	-0.000927216
9.35205	1.6285e-05
9.35681	0.000888368
9.36158	0.00176045
9.36635	-0.00229532
9.37111	-0.000637638
9.37588	-0.000265482
9.38065	0.000106674
9.38542	-0.000592443
9.39018	0.00213651
9.39495	-0.00163359
9.39972	0.000309769
9.40448	-0.00288898
9.40925	-0.000374283
9.41402	-0.000716309
9.41879	-0.00105834
9.42355	-0.00107117
9.42832	-0.001084
9.43309	0.000831457
9.43785	-0.000681158
9.44262	-0.00119392
9.44739	-0.00170668
9.45216	-0.000505402
9.45692	-0.0027322
9.46169	-0.00145058
9.46646	-0.000168956
9.47123	0.000684156
9.47599	0.00153727
9.48076	0.00149765
9.48553	-0.00197003
9.49029	-0.00179539
9.49506	-0.00162075
9.49983	-0.00118276
9.5046	-0.000744765
9.50936	-0.00244932
9.51413	-0.000725794
9.5189	0.000140709
9.52366	-0.00242086
9.52843	-0.0021257
9.5332	0.00159753
9.53797	0.0024551
9.54273	-0.000115392
9.5475	-0.000543343
9.55227	-0.000971294
9.55703	-0.00189917
9.5618	-0.00282705
9.56657	0.00202994
9.57134	-0.00339728
9.5761	-0.00265353
9.58087	-0.00190977
9.58564	-0.000666093
9.5904	0.00400566
9.59517	1.04327e-07
9.59994	-0.000577379
9.60471	0.00170187
9.60947	0.000553037
9.61424	0.00210917
9.61901	0.000237235
9.62378	7.93339e-05
9.62854	-0.00350664
9.63331	-0.00123632
9.63808	-0.00239408
9.64284	0.000947511
9.64761	-0.00370974
9.65238	-0.00196836
9.65715	-0.000226983
9.66191	0.00201432
9.66668	-0.00145783
9.67145	0.00260464
9.67621	-0.00133173
9.68098	-0.00469676
9.68575	-0.00234833
9.69052	0.00125885
9.69528	-0.000847429
9.70005	-0.00109683
9.70482	-0.00134624
9.70958	-0.000667209
9.71435	1.18214e-05
9.71912	0.000690852
9.72389	-0.00205819
9.72865	-0.00066163
9.73342	-0.00269314
9.73819	0.0002032
9.74295	-0.00261391
9.74772	-0.000717425
9.75249	0.00117906
9.75726	-0.00206656
9.76202	-0.00188411
9.76679	-0.00152311
9.77156	-0.00116211
9.77632	-0.0023009
9.78109	-1.16127e-05
9.78586	-0.00254305
9.79063	-0.00164642
9.79539	-0.000749787
9.80016	0.000146846
9.80493	-0.00132671
9.8097	-0.00280027
9.81446	-0.0014171
9.81923	-3.39309e-05
9.824	0.000635057
9.82876	0.00130404
9.83353	-0.00145504
9.8383	0.00149933
9.84307	0.00211475
9.84783	-0.000697897
9.8526	0.00163156
9.85737	-0.00175243
9.86213	0.00161259
9.8669	-0.000735838
9.87167	-0.000227541
9.87644	0.000280755
9.8812	-0.000784938
9.88597	-0.00185063
9.89074	0.000726003
9.8955	-0.000125435
9.90027	0.000451489
9.90504	0.00102841
9.90981	-0.00182273
9.91457	0.00103957
9.91934	-0.000320719
9.92411	-0.00168101
9.92887	-0.00118443
9.93364	-0.000687854
9.93841	-0.00111971
9.94318	-0.00497964
9.94794	0.000301958
9.95271	-0.000129899
9.95748	-0.00013771
9.96224	-0.000145522
9.96701	-0.000510424
9.97178	-0.000875326
9.97655	-0.000633174
9.98131	-0.000391022
9.98608	-0.00207716
9.99085	-0.0037633
9.99562	-0.000950092
10.0004	-0.00156496
10.0051	0.00117683
10.0099	-0.00408022
10.0147	0.000554153
10.0195	0.00176045
10.0242	-0.00317521
10.029	-0.00239743
10.0338	0.000845963
10.0385	-0.0016241
10.0433	-0.00245155
10.0481	0.000149078
10.0528	-0.000321277
10.0576	-0.000791633
10.0624	0.000880556
10.0671	-0.000875326
10.0719	-0.00164921
10.0767	-0.00242309
10.0814	-0.00169719
10.0862	-0.000971294
10.091	-0.000423941
10.0957	0.000123412
10.1005	-0.00254305
10.1053	0.000503937
10.11	-0.000216382
10.1148	-0.000936701
10.1196	-0.00129993
10.1243	-0.00166316
10.1291	-0.00120508
10.1339	-0.000746997
10.1386	-0.000503171
10.1434	-0.000259344
10.1482	0.000359427
10.1529	-0.00244987
10.1577	0.000311443
10.1625	-0.000355313
10.1672	-0.000807814
10.172	-0.00126031
10.1768	1.22024e-06
10.1815	0.00126276
10.1863	-0.000695665
10.1911	0.000773987
10.1958	-4.17423e-05
10.2006	-0.000857472
10.2054	0.000915708
10.2101	-0.00302457
10.2149	0.00117683
10.2197	-0.000335226
10.2244	-3.50468e-05
10.2292	0.000265133
10.234	0.00127949
10.2387	-0.00113422
10.2435	-6.62923e-05
10.2483	0.00100163
10.253	0.000141267
10.2578	-0.000719099
10.2626	-0.000182347
10.2673	0.000354405
10.2721	0.000891158
10.2769	0.00142791
10.2816	-0.000356429
10.2864	-0.00214077
10.2912	-0.00106838
10.2959	4.01001e-06
10.3007	0.00126387
10.3055	0.00252373
10.3102	-0.00100142
10.315	-0.00109851
10.3198	-0.000963483
10.3246	-0.000828458
10.3293	2.07486e-05
10.3341	0.000869955
10.3389	-0.00324942
10.3436	0.000630035
10.3484	0.00129567
10.3532	-0.00146676
10.3579	-0.00117606
10.3627	0.0025427
10.3675	-0.00102318
10.3722	-0.00458907
10.377	-0.000531068
10.3818	0.00352693
10.3865	0.00130014
10.3913	-0.000926658
10.3961	-0.00111804
10.4008	-0.00130941
10.4056	-0.00385759
10.4104	-0.000692317
10.4151	-0.000981896
10.4199	-0.00127147
10.4247	-0.00184673
10.4294	-0.00242198
10.4342	-0.00271155
10.439	0.00042694
10.4437	-7.68934e-05
10.4485	-0.000580726
10.4533	-0.00103992
10.458	-0.00149912
10.4628	-0.00195832
10.4676	-0.00241751
10.4723	-0.000841291
10.4771	0.00073493
10.4819	-0.0026167
10.4866	-0.000254881
10.4914	-0.00102486
10.4962	-0.00179484
10.5009	-0.00220772
10.5057	0.000807464
10.5105	-0.00155157
10.5152	-0.000482526
10.52	0.00187204
10.5248	0.000798537
10.5295	-0.00269426
10.5343	-0.00275898
10.5391	-0.00289512
10.5438	0.00039681
10.5486	-0.000221404
10.5534	-0.000839617
10.5581	-0.00310045
10.5629	0.000352174
10.5677	0.00299911
10.5724	-6.74082e-05
10.5772	0.000651237
10.582	-0.00205819
10.5867	-0.000625363
10.5915	0.000807464
10.5963	0.000526255
10.601	0.000245046
10.6058	-0.00213407
10.6106	-0.00108512
10.6153	0.00132078
10.6201	0.00029861
10.6249	0.00363295
10.6297	0.00125383
10.6344	-0.0015538
10.6392	-0.000933353
10.644	-0.00169217
10.6487	0.000977083
10.6535	-0.00263846
10.6583	-0.000540554
10.663	-0.00370974
10.6678	-0.00116546
10.6726	-0.00019239
10.6773	-0.00264739
10.6821	-0.00220103
10.6869	0.00167341
10.6916	0.000548574
10.6964	-0.000576263
10.7012	-0.000736954
10.7059	-0.000897644
10.7107	-0.00234386
10.7155	-0.000362008
10.7202	0.00104181
10.725	-0.000982453
10.7298	0.00042136
10.7345	-0.00388828
10.7393	-0.00103825
10.7441	-0.00161629
10.7488	0.0030192
10.7536	-0.000344154
10.7584	6.24183e-06
10.7631	0.000356637
10.7679	-0.000649913
10.7727	-0.00165646
10.7774	-0.0014489
10.7822	-0.00124134
10.787	0.000894505
10.7917	0.00303036
10.7965	-0.00103936
10.8013	-0.00168101
10.806	-0.00160848
10.8108	-0.00153594
10.8156	-0.000106465
10.8203	-0.00210506
10.8251	-0.00024707
10.8299	0.00161092
10.8346	-0.00149466
10.8394	-0.00117216
10.8442	-0.00127817
10.8489	-0.00138418
10.8537	0.000902317
10.8585	-0.000239258
10.8632	-0.00116658
10.868	0.00133417
10.8728	-0.00057961
10.8775	0.000934678
10.8823	-0.000764851
10.8871	-0.00246438
10.8918	-0.00219991
10.8966	0.00149263
10.9014	0.000971503
10.9061	-0.00526308
10.9109	0.000125644
10.9157	-0.000199085
10.9204	0.00304709
10.9252	-0.00170556
10.93	-0.00272662
10.9347	-0.000319604
10.9395	-0.00119782
10.9443	-0.00207604
10.9491	-0.000672231
10.9538	0.000731583
10.9586	-0.000721331
10.9634	-0.00217424
10.9681	-0.00221665
10.9729	-0.00225905
10.9777	-0.00272997
10.9824	0.000227192
10.9872	0.00047046
10.992	-0.00271434
10.9967	-0.000899876
11.0015	0.000914592
11.0063	0.00135426
11.011	0.00179393
11.0158	0.00130516
11.0206	-0.00261168
11.0253	-0.00177252
11.0301	-0.000933353
11.0349	0.00204836
11.0396	-0.00068339
11.0444	-0.000897644
11.0492	-0.0011119
11.0539	-0.00168324
11.0587	-0.00225459
11.0635	-0.00137079
11.0682	-0.00048699
11.073	-0.00374544
11.0778	0.000994937
11.0825	-0.00233494
11.0873	4.86464e-05
11.0921	0.00293216
11.0968	0.00010221
11.1016	0.00066686
11.1064	0.00123151
11.1111	-0.00177475
11.1159	0.000932446
11.1207	0.00037226
11.1254	-0.000187926
11.1302	-0.000890949
11.135	-0.00159397
11.1397	-0.00289512
11.1445	0.00151718
11.1493	-0.000926658
11.154	5.75736e-05
11.1588	-0.000208013
11.1636	-0.000473599
11.1683	0.00183187
11.1731	-0.00157612
11.1779	-0.000569567
11.1826	0.000436983
11.1874	-0.00191312
11.1922	0.00145023
11.1969	-0.00247108
11.2017	-0.00296431
11.2065	-0.00217201
11.2112	-0.00137972
11.216	-0.000516004
11.2208	0.00034771
11.2255	0.000354405
11.2303	0.000361101
11.2351	-0.000864167
11.2398	-0.00208944
11.2446	0.000970387
11.2494	-0.00396863
11.2542	-0.00028501
11.2589	-2.94673e-05
11.2637	-5.95968e-05
11.2685	-8.97263e-05
11.2732	0.00141563
11.278	0.002921
11.2828	0.00156963
11.2875	0.000218265
11.2923	0.000527371
11.2971	0.000836478
11.3018	-0.00106838
11.3066	-0.00297323
11.3114	0.00208518
11.3161	-0.00085524
11.3209	-0.00122461
11.3257	-0.00159397
11.3304	-0.000291706
11.3352	-0.00241751
11.34	-0.000686738
11.3447	-0.00238404
11.3495	-0.00179595
11.3543	-0.00120787
11.359	0.00145134
11.3638	0.000682483
11.3686	-0.00159509
11.3733	0.0018408
11.3781	-7.96832e-05
11.3829	-0.00200016
11.3876	-0.00045686
11.3924	-0.00234163
11.3972	-0.00122684
11.4019	-0.00354012
11.4067	-0.00115207
11.4115	0.00123597
11.4162	-0.00416056
11.421	0.0030125
11.4258	-0.00250902
11.4305	-0.00231708
11.4353	-0.00205373
11.4401	-0.00179037
11.4448	0.00138327
11.4496	-0.00115654
11.4544	-0.00262507
11.4591	0.00161985
11.4639	-0.000491454
11.4687	0.000825319
11.4734	-0.00114314
11.4782	0.000316465
11.483	-0.00104048
11.4877	0.00103065
11.4925	-0.00175466
11.4973	-0.0011119
11.502	0.00236974
11.5068	0.000137919
11.5116	-0.000594117
11.5163	-0.00132615
11.5211	0.00142345
11.5259	0.000744974
11.5306	-0.00143328
11.5354	-0.000183463
11.5402	-0.00257597
11.5449	-0.00154041
11.5497	-0.000719099
11.5545	0.00010221
11.5593	0.0010552
11.564	-0.00141989
11.5688	-0.00218094
11.5736	0.000486083
11.5783	-0.00106057
11.5831	-0.00260722
11.5879	-0.00222558
11.5926	-0.00184394
11.5974	0.00012676
11.6022	0.00209746
11.6069	6.87327e-05
11.6117	-0.00195999
11.6165	-0.000382094
11.6212	0.0011958
11.626	0.00313079
11.6308	-0.000647681
11.6355	-0.00108065
11.6403	-0.00151363
11.6451	0.000910128
11.6498	-0.00237957
11.6546	-0.000919963
11.6594	0.000539646
11.6641	0.000713728
11.6689	-0.00254026
11.6737	-0.00122349
11.6784	9.32827e-05
11.6832	0.0011958
11.688	-0.00112975
11.6927	-0.00111636
11.6975	-0.00453104
11.7023	0.00262416
11.707	-0.000504844
11.7118	-0.00185677
11.7166	0.00021938
11.7213	0.000581493
11.7261	-0.00248447
11.7309	-0.000497591
11.7356	-0.00193879
11.7404	0.000262343
11.7452	-0.000964599
11.7499	-0.00200407
11.7547	-0.00304354
11.7595	0.000630593
11.7642	-0.00140873
11.769	-0.00105555
11.7738	-0.00070236
11.7785	0.000793516
11.7833	0.00228939
11.7881	0.00221184
11.7928	-0.00129379
11.7976	0.000771197
11.8024	-0.000591885
11.8071	-0.00124079
11.8119	-0.00188969
11.8167	0.000318138
11.8214	0.00252596
11.8262	-0.000881464
11.831	-0.000860819
11.8357	0.000445352
11.8405	0.00175152
11.8453	-0.00137023
11.85	0.00122147
11.8548	0.000813602
11.8596	0.000405737
11.8644	-0.00211343
11.8691	-0.00120452
11.8739	-0.000295612
11.8787	-0.00281478
11.8834	-0.00276289
11.8882	-0.002711
11.893	-0.00115933
11.8977	0.000392346
11.9025	-0.0006806
11.9073	-0.00175355
11.912	0.000815834
11.9168	-4.28582e-05
11.9216	-0.000794423
11.9263	-0.00154599
11.9311	-0.000797771
11.9359	-4.95536e-05
11.9406	-0.000319046
11.9454	-0.000588538
11.9502	-0.000500939
11.9549	-0.00041334
11.9597	-0.00339672
11.9645	-0.000666651
11.9692	0.000777893
11.974	-0.00120564
11.9788	0.000346036
11.9835	0.00189771
11.9883	2.13066e-05
11.9931	-0.00185509
11.9978	0.00141061
12.0026	-0.00103713
12.0074	0.000800211
12.0121	-0.000790517
12.0169	-0.00119615
12.0217	-0.00160178
12.0264	-0.00136465
12.0312	-0.00112752
12.036	-0.00156886
12.0407	-0.00201021
12.0455	-0.000737511
12.0503	0.000535183
12.055	-0.000763177
12.0598	-0.00206154
12.0646	0.00221072
12.0693	-0.000373167
12.0741	-0.00129658
12.0789	-0.00222
12.0836	0.0019987
12.0884	-0.000638754
12.0932	-0.00113143
12.0979	-0.0016241
12.1027	-0.00168827
12.1075	-0.00175243
[truncated: 37,787 more rows]

## Sheet: SI Figure 2
SI Figure2a left			SI Figure2a right				SI Figure2b left			SI Figure2b right				SI Figure2c left			SI Figure2c right				SI Figure2d left			SI Figure2d right
			Mass Min. (m/z)	400						Mass Min. (m/z)	200						Mass Min. (m/z)	300						Mass Min. (m/z)	400
Wavelength(nm) 215			Mass Max. (m/z)	2000			Wavelength(nm) 215			Mass Max. (m/z)	1500			Wavelength(nm) 215			Mass Max. (m/z)	1500			Wavelength(nm) 215			Mass Max. (m/z)	2000
R.time(min)	Intensity		Retention Time (min)	0.050063 - 0.375451 (37)			R.time(min)	Intensity		Retention Time (min)	0.054746			R.time(min)	Intensity		Retention Time (min)	0.032948 - 0.637522 (66)			R.time(min)	Intensity		Retention Time (min)	0.071935 - 0.572109 (56)
0	11286		Mass Resolution	0.5			0	3786		Mass Resolution	0.5			0	33		Mass Resolution	0.5			0	22		Mass Resolution	0.5
0.00833	11286		Scan Number	21			0.00833	3786		Scan Number	7			0.00833	33		Scan Number	34			0.00833	22		Scan Number	20
0.01667	1487		Scan Type	{0,0} + c ESI !corona sid=45.00 det=1106.00 Full ms [400.00-2000.00]			0.01667	71		Scan Type	{0,0} + c ESI !corona sid=15.00 det=1106.00 Full ms [200.00-1500.00]			0.01667	37		Scan Type	{0,0} + c ESI !corona sid=45.00 det=1106.00 Full ms [300.00-1500.00]			0.01667	14		Scan Type	{0,0} + c ESI !corona sid=45.00 det=1106.00 Full ms [400.00-2000.00]
0.025	3514		Mass (m/z)	Value (counts)			0.025	179		Mass (m/z)	Value (counts)			0.025	2		Mass (m/z)	Value (counts)			0.025	1		Mass (m/z)	Value (counts)
0.03333	5654		400.8	1782.92			0.03333	293		200.6	1258			0.03333	6		300.7	1457.64			0.03333	1		400.7	1674.79
0.04167	7913		401.9	2172.54			0.04167	404		201.5	1878			0.04167	10		301.7	1349.76			0.04167	0		401.7	1724.36
0.05	10175		402.7	872.216			0.05	509		202.5	1692			0.05	15		302.7	1498.64			0.05	-1		402.7	1815.14
0.05833	12438		403.3	1704.54			0.05833	601		203.6	1446			0.05833	20		303.6	1346.61			0.05833	-1		403.6	1580.14
0.06667	14707		404.4	2128.43			0.06667	682		204.8	1432			0.06667	25		304.5	1443.55			0.06667	-1		404.4	1468.43
0.075	17010		405.4	2072.65			0.075	752		205.8	1786			0.075	31		305.6	1594.48			0.075	0		405.3	1606.14
0.08333	19418		406.5	1891.68			0.08333	814		206.9	1608			0.08333	38		306.6	1394.15			0.08333	2		406	1317.36
0.09167	21876		407.6	2109.3			0.09167	870		208.1	1574			0.09167	45		307.8	2128.58			0.09167	4		406.9	1873.36
0.1	24435		408.7	1818.59			0.1	926		209.2	634			0.1	50		308.6	1532.12			0.1	6		407.8	1442.71
0.10833	26990		409.6	1577.19			0.10833	985		210	1952			0.10833	55		309.3	1710.61			0.10833	8		408.6	1361.5
0.11667	29482		410.5	1720.22			0.11667	1047		211.2	1454			0.11667	60		310.2	1290.3			0.11667	9		409.3	1373.57
0.125	31893		411.4	1593.19			0.125	1111		212.2	820			0.125	65		311.1	1324.48			0.125	9		410.2	1593.14
0.13333	34129		412.4	1546.59			0.13333	1178		213.1	1626			0.13333	70		312.2	1980.27			0.13333	9		411.2	2030.5
0.14167	36232		413.2	1535.57			0.14167	1245		213.9	512			0.14167	74		312.8	2884.42			0.14167	9		412.3	2013.71
0.15	38141		414.1	1700.76			0.15	1314		214.7	1870			0.15	79		313.6	1785.85			0.15	10		413.4	1683.07
0.15833	39877		415.1	1688.43			0.15833	1381		215.9	1354			0.15833	83		314.5	1352.58			0.15833	10		414.4	1729.36
0.16667	41438		415.8	1305.51			0.16667	1447		216.9	1184			0.16667	88		315.3	1789.58			0.16667	10		415.4	2024.43
0.175	42799		416.7	1471.57			0.175	1508		218	1804			0.175	92		316.4	1744.24			0.175	10		416.4	1624.64
0.18333	43991		417.3	810.595			0.18333	1563		218.9	1308			0.18333	96		317.2	2098.52			0.18333	11		417.2	1462.21
0.19167	44961		417.9	1716.65			0.19167	1614		219.8	2148			0.19167	100		318.4	16500.4			0.19167	13		418.1	1404.43
0.2	45716		418.9	1676.65			0.2	1655		220.9	1160			0.2	104		319	234.727			0.2	15		418.9	1515.79
0.20833	46231		419.9	1884.54			0.20833	1688		221.8	1078			0.20833	108		319.5	4954.73			0.20833	16		419.7	1336.93
0.21667	46479		420.9	1455.57			0.21667	1714		222.8	1222			0.21667	112		320.5	2031.76			0.21667	16		420.5	1426.07
0.225	46466		421.8	1792			0.225	1737		223.8	1044			0.225	118		321.5	1454.94			0.225	17		421.2	1018.79
0.23333	46173		422.7	1643.57			0.23333	1757		225.2	1908			0.23333	125		322.3	510.152			0.23333	18		421.9	1417.43
0.24167	45596		423.7	1446.92			0.24167	1772		226.3	1556			0.24167	131		322.8	1240			0.24167	18		422.6	1485.5
0.25	44747		424.6	1591.14			0.25	1781		227.3	1110			0.25	137		323.9	1444.58			0.25	17		423.5	1539
0.25833	43603		425.3	1097.08			0.25833	1779		228.1	1040			0.25833	144		324.9	1587.27			0.25833	16		424.4	1588.5
0.26667	42187		426	1330.38			0.26667	1762		229.1	1584			0.26667	151		325.9	1442.03			0.26667	15		425.3	1420.79
0.275	40507		426.8	1466.38			0.275	1739		230.1	812			0.275	159		327	1881.45			0.275	15		426.1	1403.07
0.28333	38547		427.6	1499.14			0.28333	1717		231.3	1822			0.28333	166		328	1635.73			0.28333	16		426.8	1127.57
0.29167	36355		428.5	1456			0.29167	1699		232.4	1280			0.29167	174		328.8	8731.21			0.29167	17		427.6	1535.29
0.3	33881		429.3	1515.03			0.3	1681		233.6	1288			0.3	180		329.7	2161.09			0.3	19		428.4	1493.93
0.30833	31182		430.3	1815.78			0.30833	1661		234.4	1128			0.30833	186		330.4	1708.58			0.30833	19		429.2	1341.64
0.31667	28250		431.2	1440			0.31667	1637		235.5	1488			0.31667	191		331.3	1514.33			0.31667	19		430	1389.79
0.325	25086		431.9	948.216			0.325	1607		236.5	1082			0.325	196		332.5	1884.7			0.325	20		430.8	1502.57
0.33333	21772		432.6	1698.38			0.33333	1573		237.7	1602			0.33333	201		333.5	1386.09			0.33333	20		431.8	1722.57
0.34167	18243		433.6	1741.95			0.34167	1536		238.7	1224			0.34167	206		334.4	2292.88			0.34167	21		432.7	1724.86
0.35	14612		434.5	1760.86			0.35	1494		239.9	1600			0.35	210		335.3	1711.52			0.35	21		433.7	1815.86
0.35833	10835		435.6	1761.19			0.35833	1447		240.9	1054			0.35833	215		336.2	1186.64			0.35833	21		434.8	2145.29
0.36667	6952		436.3	264.108			0.36667	1393		242.5	2382			0.36667	221		337.1	1272.03			0.36667	20		435.8	1701.57
0.375	3018		436.8	1935.78			0.375	1333		243.5	1424			0.375	228		338	1310.79			0.375	20		436.7	1352.64
0.38333	-1030		437.9	1615.68			0.38333	1269		244.7	2700			0.38333	236		339	1561.12			0.38333	21		437.5	1442.57
0.39167	-5065		438.8	1401.51			0.39167	1199		245.8	1094			0.39167	243		339.8	1059.3			0.39167	24		438.2	1200.71
0.4	-9170		439.7	1406.27			0.4	1126		246.6	1818			0.4	250		340.5	1354.79			0.4	25		439	1390.93
0.40833	-13256		440.5	1357.08			0.40833	1048		247.9	1234			0.40833	256		341.5	1393.61			0.40833	25		439.8	1410
0.41667	-17319		441.5	2033.95			0.41667	969		248.8	1370			0.41667	260		342.4	910.879			0.41667	26		440.7	1553.14
0.425	-21385		442.5	1163.24			0.425	887		249.8	1310			0.425	264		343.2	7381.33			0.425	26		441.8	2028.5
0.43333	-25357		443.3	1595.03			0.43333	802		250.9	1716			0.43333	270		344.2	2467.91			0.43333	26		442.9	1644.57
0.44167	-29332		444.3	1468			0.44167	711		251.7	1254			0.44167	276		345.3	1801			0.44167	26		443.8	1442.86
0.45	-33200		444.9	1034.49			0.45	613		252.7	1286			0.45	283		346.4	2930.24			0.45	26		444.6	1386
0.45833	-37009		445.7	1497.19			0.45833	513		253.5	782			0.45833	291		347.4	2117.58			0.45833	27		445.4	1319.57
0.46667	-40744		446.4	679.027			0.46667	409		254.7	1720			0.46667	297		348	119.576			0.46667	26		446.2	1414.07
0.475	-44359		446.9	1484			0.475	303		255.9	1378			0.475	303		348.6	1782.82			0.475	25		447	1471.07
0.48333	-47932		447.9	1672.65			0.48333	195		257	1334			0.48333	310		349.6	1489.27			0.48333	24		447.9	1765.79
0.49167	-51365		448.8	1241.62			0.49167	83		258.3	1234			0.49167	317		350.6	1457.3			0.49167	25		448.8	1559.64
0.5	-54739		449.6	1765.95			0.5	-32		259.2	1524			0.5	322		351.7	1311.45			0.5	26		449.7	1413.57
0.50833	-57997		450.5	1295.14			0.50833	-153		260.3	1362			0.50833	328		352.6	1320.76			0.50833	28		450.5	1697.79
0.51667	-61144		451.3	1621.73			0.51667	-278		261.3	1216			0.51667	334		353.5	1246.33			0.51667	29		451.4	1319.5
0.525	-64217		452.3	1497.19			0.525	-407		262.4	1454			0.525	340		354.3	1302			0.525	29		452.2	1467.21
0.53333	-67152		453.1	1331.78			0.53333	-542		263.5	1374			0.53333	345		355.2	1471.79			0.53333	28		453	1243.79
0.54167	-70028		453.9	1343.24			0.54167	-683		264.6	1208			0.54167	351		356.1	1300.06			0.54167	27		453.8	1300.43
0.55	-72773		454.8	1394.7			0.55	-834		265.8	1374			0.55	356		357	1251.36			0.55	27		454.5	921.071
0.55833	-75426		455.6	1381.08			0.55833	-987		266.7	1120			0.55833	362		357.8	1297.27			0.55833	28		455.2	1580.21
0.56667	-77986		456.6	1807.46			0.56667	-1142		267.7	738			0.56667	367		358.9	1638.09			0.56667	27		456.2	1626.29
0.575	-80428		457.1	164.973			0.575	-1294		268.6	1022			0.575	373		360	1255.82			0.575	27		456.7	24
0.58333	-82811		457.7	1621.95			0.58333	-1442		269.5	1560			0.58333	378		360.9	1167.15			0.58333	28		457.3	1621.71
0.59167	-85073		458.8	1751.46			0.59167	-1587		270.4	788			0.59167	383		361.6	654.636			0.59167	29		458.1	1438.21
0.6	-87272		459.2	94.5946			0.6	-1726		271.5	1236			0.6	389		362.4	6999.12			0.6	30		459.1	1541.86
0.60833	-89377		459.9	1588.54			0.60833	-1864		272.5	1630			0.60833	395		362.9	25.4849			0.60833	31		460	1207.64
0.61667	-91396		460.9	1622.92			0.61667	-2001		273.4	572			0.61667	400		363.4	3117.85			0.61667	32		460.6	754.643
0.625	-93354		461.8	1478.27			0.625	-2145		274.4	1092			0.625	405		364.4	1425.97			0.625	32		461.4	1363.5
0.63333	-95212		462.7	1470.81			0.63333	-2296		275.4	1714			0.63333	409		365.3	832.455			0.63333	33		462.2	1376.5
0.64167	-97020		463.6	1590.81			0.64167	-2451		276.3	1202			0.64167	414		365.9	842.788			0.64167	34		463.1	1697.57
0.65	-98733		464.4	1226.05			0.65	-2609		277.1	3534			0.65	419		366.7	1009.27			0.65	35		463.6	40.2857
0.65833	-100379		465.3	1472.76			0.65833	-2763		278	1454			0.65833	424		367.6	1187.03			0.65833	36		464.2	1646.86
0.66667	-101956		466.2	1240.86			0.66667	-2916		279.3	2998			0.66667	429		368.3	879.848			0.66667	37		465.2	1520.79
0.675	-103450		467	1459.46			0.675	-3066		280.4	1306			0.675	435		369.1	1460.27			0.675	37		466.1	1507.86
0.68333	-104900		467.9	1250.49			0.68333	-3216		281.5	1794			0.68333	440		369.9	1172.45			0.68333	37		467.1	1800
0.69167	-106277		468.8	1714.05			0.69167	-3367		282.7	720			0.69167	445		370.7	1097.03			0.69167	39		467.7	79.3571
0.7	-107622		469.7	1424.86			0.7	-3512		283.9	1434			0.7	450		371.6	1258.55			0.7	40		468.3	1847
0.70833	-108923		470.6	1342.27			0.70833	-3652		285	1126			0.70833	455		372.5	1227.58			0.70833	41		468.9	101
0.71667	-110187		471.4	1344.11			0.71667	-3786		286	1492			0.71667	460		373.2	680.697			0.71667	42		469.5	1661.21
0.725	-111429		472.3	1296			0.725	-3918		287.2	2538			0.725	464		373.9	910.848			0.725	43		470.4	1134.07
0.73333	-112620		473.3	1548.22			0.73333	-4054		288.2	990			0.73333	467		374.6	965.061			0.73333	44		471.1	1205.57
0.74167	-113789		474.1	1308.32			0.74167	-4193		289.1	1440			0.74167	472		375.3	956.061			0.74167	45		472.1	1481.07
0.75	-114909		474.9	1369.51			0.75	-4339		290.1	1442			0.75	478		376.1	1082.82			0.75	46		473	1328.36
0.75833	-115998		475.8	1602.59			0.75833	-4485		291.1	1336			0.75833	483		376.9	1075.39			0.75833	45		473.8	1259.29
0.76667	-117058		476.8	1661.51			0.76667	-4632		292	806			0.76667	488		377.8	1139.88			0.76667	44		474.5	1109.29
0.775	-118076		477.9	1711.78			0.775	-4779		293	1288			0.775	491		378.7	1181.52			0.775	44		475.4	1536.21
0.78333	-119078		478.9	1279.14			0.78333	-4928		294	1050			0.78333	494		379.5	1050.52			0.78333	45		476.4	1364.64
0.79167	-120043		479.7	1316.65			0.79167	-5081		294.9	1164			0.79167	498		380.3	769.606			0.79167	47		477.4	1679.5
0.8	-120999		480.5	1317.95			0.8	-5234		295.8	1094			0.8	502		381	969			0.8	48		478.4	1675.43
0.80833	-121936		481.3	1317.3			0.80833	-5391		296.5	850			0.80833	505		381.8	967.636			0.80833	49		479.5	1638.79
0.81667	-122860		482.3	1617.41			0.81667	-5544		297.2	1430			0.81667	509		382.5	965.273			0.81667	51		480.4	1300.43
0.825	-123780		483.3	1655.68			0.825	-5692		298.2	942			0.825	514		383.3	974.182			0.825	52		481.3	1295.07
0.83333	-124679		483.8	39.7838			0.83333	-5834		299.1	1032			0.83333	518		384.3	1310.88			0.83333	54		482.2	1267.5
0.84167	-125579		484.4	1738.27			0.84167	-5968		300	1508			0.84167	522		385.1	423.364			0.84167	54		483.1	1832.29
0.85	-126457		485.4	1531.14			0.85	-6097		301.1	1292			0.85	526		385.8	1681.18			0.85	54		484.2	1644.36
0.85833	-127324		486.4	1633.95			0.85833	-6220		302.1	1040			0.85833	529		386.6	1431.09			0.85833	54		485.2	1513.79
0.86667	-128176		487.5	1431.35			0.86667	-6340		303.2	1040			0.86667	533		387.3	1464.3			0.86667	53		486.1	1280.86
0.875	-129008		488.4	1423.24			0.875	-6461		304.5	1054			0.875	538		388.2	1073.48			0.875	52		487	1187.21
0.88333	-129838		489.3	1619.14			0.88333	-6587		305.7	826			0.88333	542		389.1	1082.58			0.88333	53		487.6	1211.21
0.89167	-130648		490.2	1183.68			0.89167	-6718		306.5	944			0.89167	545		390	1264.27			0.89167	55		488.5	1490.86
0.9	-131458		491	1241.84			0.9	-6849		307.5	1108			0.9	548		390.6	39.1818			0.9	59		489.5	1578.07
0.90833	-132255		491.9	1644			0.90833	-6981		308.5	1168			0.90833	550		391.1	2902.3			0.90833	62		490.5	1235.29
0.91667	-133039		493	1626.7			0.91667	-7107		309.4	380			0.91667	553		391.7	35.7273			0.91667	63		491.4	1477.29
0.925	-133818		494	1451.35			0.925	-7227		310.5	1738			0.925	555		392.2	1846.21			0.925	62		492.3	1524.64
0.93333	-134575		494.8	1223.24			0.93333	-7342		311.6	824			0.93333	557		393.2	1228.88			0.93333	61		493.4	1624.14
0.94167	-135330		495.7	1519.35			0.94167	-7451		312.7	1028			0.94167	559		394.2	1074.12			0.94167	62		494.3	1508
0.95	-136064		496.6	1129.73			0.95	-7557		313.6	1046			0.95	562		395.1	1079.09			0.95	64		495.3	1828.64
0.95833	-136791		497.4	1329.08			0.95833	-7657		314.8	582			0.95833	565		396.1	1489.36			0.95833	67		496.4	1591.5
0.96667	-137508		498.4	1577.95			0.96667	-7753		315.7	1208			0.96667	569		397.2	1416.73			0.96667	67		497.3	1050.71
0.975	-138213		499.4	1658.92			0.975	-7844		316.9	1392			0.975	573		398	711.576			0.975	66		498	1420.36
0.98333	-138922		500.4	1401.08			0.98333	-7929		317.9	1160			0.98333	576		398.8	1112.24			0.98333	66		498.9	1373.5
0.99167	-139613		501.2	1226.38			0.99167	-8009		318.9	946			0.99167	580		399.8	1169.73			0.99167	67		499.9	1485.93
1	-140299		502	1452			1	-8084		320	1434			1	583		400.8	1176.88			1	69		500.9	1654.93
1.00833	-140965		502.8	1062.59			1.00833	-8154		321.2	886			1.00833	585		401.8	1102.52			1.00833	72		501.9	1334.21
1.01667	-141605		503.5	1125.08			1.01667	-8216		322.2	1056			1.01667	586		402.8	1217.97			1.01667	74		502.8	1257.5
1.025	-142226		504.5	1446.05			1.025	-8269		323.1	1226			1.025	586		403.6	297.879			1.025	75		503.6	1427.29
1.03333	-142815		505.4	1461.95			1.03333	-8317		324.2	486			1.03333	587		404.2	1258.33			1.03333	76		504.6	1367.43
1.04167	-143387		506.2	1039.78			1.04167	-8363		325.4	1192			1.04167	589		405.2	1202.24			1.04167	77		505.4	1276.79
1.05	-143930		506.9	1065.51			1.05	-8413		326.4	1044			1.05	591		405.8	27.2424			1.05	77		506.2	1116.79
1.05833	-144451		507.5	825.514			1.05833	-8467		327.4	1186			1.05833	594		406.4	1932.55			1.05833	77		507	1355.71
1.06667	-144951		508.4	1539.78			1.06667	-8527		328.4	1644			1.06667	597		406.9	17.8485			1.06667	78		507.9	1304.14
1.075	-145423		508.9	9.94595			1.075	-8585		329.4	1462			1.075	599		407.5	1529.27			1.075	78		508.7	1097.57
1.08333	-145878		509.4	1618.27			1.08333	-8637		330.5	912			1.08333	600		408.6	1300.94			1.08333	79		509.5	1398.14
1.09167	-146302		510.4	1280.43			1.09167	-8683		331.6	1130			1.09167	600		409.8	1361.76			1.09167	81		510.4	1384.93
1.1	-146704		511.3	1488.11			1.1	-8720		332.7	762			1.1	599		410.9	1209.94			1.1	82		511.4	1306.43
1.10833	-147076		512.2	1288.11			1.10833	-8751		333.6	1032			1.10833	598		412	1306.42			1.10833	84		512.2	1277.79
1.11667	-147417		513.1	1347.57			1.11667	-8777		334.8	978			1.11667	599		413	1265.42			1.11667	85		513	1350.64
1.125	-147729		514	1318.59			1.125	-8799		335.7	932			1.125	600		413.7	18.0909			1.125	87		513.9	1316.86
1.13333	-148001		514.6	840.108			1.13333	-8815		336.9	1162			1.13333	603		414.3	13278.2			1.13333	88		514.8	1481.79
1.14167	-148240		515.3	1132.86			1.14167	-8829		338.1	1318			1.14167	605		415.3	3450.09			1.14167	89		515.9	1562.29
1.15	-148435		516.1	1290.16			1.15	-8840		338.8	504			1.15	607		416.4	1964.52			1.15	90		516.8	1361.21
1.15833	-148588		517.1	1527.68			1.15833	-8843		339.6	326			1.15833	607		417.4	1158.42			1.15833	91		517.7	1219.14
1.16667	-148697		518.1	1565.95			1.16667	-8838		340.7	1524			1.16667	607		418.5	1050.88			1.16667	91		518.5	1027.79
1.175	-148758		519.1	1411.03			1.175	-8825		341.6	706			1.175	607		419.4	1099.85			1.175	90		519.1	802.286
1.18333	-148775		519.9	1165.62			1.18333	-8804		342.8	1598			1.18333	608		420.5	1234.76			1.18333	89		519.8	1181.93
1.19167	-148751		520.7	1166.05			1.19167	-8779		343.8	1070			1.19167	608		421.5	1058.09			1.19167	90		520.6	1051.93
1.2	-148689		521.5	1129.3			1.2	-8757		344.8	1000			1.2	608		422.4	874.333			1.2	93		521.5	1226.64
1.20833	-148597		522.2	958.162			1.20833	-8742		345.7	900			1.20833	609		423	628.818			1.20833	95		522.4	1347.79
1.21667	-148480		522.9	1138.27			1.21667	-8732		346.7	1104			1.21667	609		423.7	886.333			1.21667	97		523.3	1458.86
1.225	-148338		523.8	1168.32			1.225	-8725		347.8	950			1.225	611		424.6	1001.42			1.225	97		524.3	1629.29
1.23333	-148178		524.5	974.162			1.23333	-8715		348.7	588			1.23333	612		425.5	994.758			1.23333	97		525.2	1403.64
1.24167	-147998		525.2	1282.81			1.24167	-8694		349.6	800			1.24167	612		426.5	925.273			1.24167	97		526.1	1261.93
1.25	-147804		526	1047.24			1.25	-8661		350.6	976			1.25	611		427.4	923.697			1.25	98		526.9	1145.86
1.25833	-147595		526.9	1487.57			1.25833	-8621		351.6	776			1.25833	611		428.2	738.879			1.25833	99		527.8	1141.64
1.26667	-147371		527.9	1574.49			1.26667	-8578		352.7	968			1.26667	612		429	954.697			1.26667	99		528.6	1224.5
1.275	-147133		528.9	1407.57			1.275	-8535		353.5	710			1.275	612		429.9	993.727			1.275	99		529.4	1142.64
1.28333	-146875		529.8	1350.27			1.28333	-8494		354.4	684			1.28333	612		430.9	1087.48			1.28333	100		530.3	1189.29
1.29167	-146611		530.6	1242.59			1.29167	-8454		355.2	830			1.29167	610		431.7	695.515			1.29167	101		531.3	1451.57
1.3	-146338		531.6	1539.24			1.3	-8414		356.3	824			1.3	608		432.4	860.364			1.3	103		532.4	1434.43
1.30833	-146060		532.5	1150.49			1.30833	-8372		357.2	822			1.30833	607		433.3	1133.76			1.30833	105		532.9	28.2143
1.31667	-145772		533.4	1293.84			1.31667	-8332		358	690			1.31667	607		434.1	391.333			1.31667	106		533.5	1375.71
1.325	-145464		534.4	1553.73			1.325	-8294		359.2	1504			1.325	607		434.7	984.727			1.325	107		534.4	1186.5
1.33333	-145126		534.9	53.8378			1.33333	-8258		360.5	1426			1.33333	608		435.6	1088.97			1.33333	108		535.3	1384.5
1.34167	-144745		535.5	1364.97			1.34167	-8220		362.1	982			1.34167	607		436.6	1016.97			1.34167	109		536.2	1225.64
1.35	-144329		536	53.2973			1.35	-8179		363.2	1034			1.35	605		437.6	1034.48			1.35	110		537.1	1245.14
1.35833	-143874		536.6	1535.03			1.35833	-8136		364.2	628			1.35833	604		438.5	908.212			1.35833	111		538.1	1088.64
1.36667	-143386		537.7	1490.38			1.36667	-8093		364.9	652			1.36667	603		439.4	1087.42			1.36667	111		538.9	1043.5
1.375	-142875		538.7	1285.3			1.375	-8050		365.9	1722			1.375	604		440.2	557.091			1.375	111		539.6	887.143
1.38333	-142335		539.6	1388.76			1.38333	-8009		366.8	814			1.38333	604		440.9	1242.3			1.38333	110		540.3	1135.79
1.39167	-141778		540.5	1034.81			1.39167	-7967		367.6	836			1.39167	603		441.6	1048.36			1.39167	111		541.2	1253.86
1.4	-141193		541.4	1287.57			1.4	-7924		368.5	1094			1.4	603		442.5	917.091			1.4	112		542.1	1432.36
1.40833	-140590		542.3	1033.84			1.40833	-7877		369.9	104542			1.40833	602		443.3	746			1.40833	112		542.9	901.571
1.41667	-139972		542.9	993.189			1.41667	-7827		370.9	18154			1.41667	600		444.2	1036.15			1.41667	112		543.5	799.357
1.425	-139334		543.8	1599.89			1.425	-7773		372	1186			1.425	599		445.2	863.545			1.425	114		544.3	1032
1.43333	-138692		544.8	1225.73			1.43333	-7716		372.7	556			1.43333	597		446	797			1.43333	116		545.1	1155.43
1.44167	-138032		545.8	1397.08			1.44167	-7658		373.4	758			1.44167	596		446.8	907.818			1.44167	116		546.1	1425.5
1.45	-137370		546.8	1220.11			1.45	-7599		374.4	912			1.45	595		447.7	793.121			1.45	117		547.1	1268.29
1.45833	-136699		547.6	935.784			1.45833	-7542		375.1	656			1.45833	594		448.6	956.121			1.45833	119		548.1	1179.79
1.46667	-136023		548.4	1167.78			1.46667	-7487		375.8	456			1.46667	593		449.5	971.788			1.46667	119		549.1	1551.36
1.475	-135352		549.2	1102.92			1.475	-7433		376.5	926			1.475	591		450.2	653.424			1.475	119		550.2	1590.86
1.48333	-134672		550	876.108			1.48333	-7384		377.4	882			1.48333	589		450.9	701.697			1.48333	120		551.1	1156.36
1.49167	-134000		550.7	904.973			1.49167	-7338		378.3	506			1.49167	587		451.6	933.697			1.49167	121		552	1180.64
1.5	-133318		551.4	1024.43			1.5	-7296		379.6	1160			1.5	585		452.5	1030.39			1.5	122		552.8	1227.07
1.50833	-132637		552.2	989.946			1.50833	-7256		380.6	674			1.50833	582		453.6	1057.06			1.50833	122		553.8	1222.21
1.51667	-131959		553	1281.95			1.51667	-7219		381.7	1232			1.51667	581		454.6	967.667			1.51667	123		554.9	1341.71
1.525	-131279		553.7	748			1.525	-7183		382.6	588			1.525	578		455.6	911.848			1.525	123		555.8	895.929
1.53333	-130614		554.5	1225.51			1.53333	-7148		383.6	888			1.53333	575		456.6	1175.91			1.53333	124		556.4	841.929
1.54167	-129948		555.4	1066.38			1.54167	-7117		384.4	598			1.54167	573		457.7	1139.85			1.54167	125		557.3	1420.57
1.55	-129296		556.3	1324.65			1.55	-7088		385	804			1.55	571		458.2	7.30303			1.55	127		558.4	1152.57
1.55833	-128644		557.3	1193.62			1.55833	-7061		385.9	552			1.55833	567		458.7	1020.45			1.55833	128		559.4	1146.79
1.56667	-127994		558.2	1340.32			1.56667	-7036		386.8	778			1.56667	563		459.7	962.758			1.56667	127		560.1	916.429
1.575	-127351		559.2	1256.86			1.575	-7012		387.9	1018			1.575	558		460.7	917.303			1.575	125		561	1227.14
1.58333	-126702		560.1	1148.32			1.58333	-6990		388.6	1108			1.58333	553		461.6	987.394			1.58333	124		561.8	1041.57
1.59167	-126068		561.1	1346.05			1.59167	-6970		389.3	1922			1.59167	549		462.5	538.727			1.59167	125		562.6	793.857
1.6	-125435		561.9	568.757			1.6	-6949		390.5	2800			1.6	545		463.1	783.424			1.6	127		563.3	1005.86
1.60833	-124814		562.4	957.297			1.60833	-6928		391.4	918			1.60833	540		464	953.515			1.60833	128		564.2	1129.43
1.61667	-124205		563.3	1148.43			1.61667	-6906		392.2	796			1.61667	535		465	992.727			1.61667	129		565.1	1404.64
1.625	-123601		564.2	1099.78			1.625	-6884		393	1114			1.625	531		466.2	1264.09			1.625	129		566.1	1233.07
1.63333	-123013		565.1	1290.27			1.63333	-6863		393.8	456			1.63333	527		466.9	152.273			1.63333	130		567	1401.5
1.64167	-122426		566.1	1224.54			1.64167	-6845		394.9	1148			1.64167	522		467.4	987.03			1.64167	132		568	1232.79
1.65	-121851		567	1129.62			1.65	-6828		395.9	688			1.65	517		468.5	1137.03			1.65	133		568.9	1218.71
1.65833	-121279		568	1352.43			1.65833	-6812		397	1238			1.65833	512		469.6	1019.82			1.65833	134		569.8	920.429
1.66667	-120713		569	1214.59			1.66667	-6796		398	952			1.66667	506		470.5	712.121			1.66667	134		570.7	1051.43
1.675	-120163		570.1	1342.16			1.675	-6778		398.7	500			1.675	499		471.3	685.848			1.675	133		571.4	834.929
1.68333	-119621		571.1	1278.38			1.68333	-6759		399.1	238			1.68333	493		472.1	894.636			1.68333	132		572.3	1320.21
1.69167	-119107		572	1010.49			1.69167	-6738		400.3	1332			1.69167	487		473	830.455			1.69167	133		573.3	1074.79
1.7	-118610		572.9	1052.11			1.7	-6724		401.6	896			1.7	482		473.9	764.576			1.7	134		574.1	876.071
1.70833	-118140		573.8	1246.81			1.70833	-6718		402.4	600			1.70833	478		474.8	964.485			1.70833	136		575	1161.36
1.71667	-117694		574.8	1213.41			1.71667	-6720		403.7	1192			1.71667	474		475.8	902.576			1.71667	138		576.1	1299.71
1.725	-117265		575.5	185.838			1.725	-6729		404.5	364			1.725	472		476.8	902.121			1.725	139		577.2	1197.36
1.73333	-116860		576	1229.19			1.73333	-6740		405.4	886			1.73333	469		477.7	754.273			1.73333	139		578.2	1099.36
1.74167	-116468		577	1265.19			1.74167	-6744		406.7	900			1.74167	466		478.6	1007.88			1.74167	138		578.9	896.071
1.75	-116090		578	1139.24			1.75	-6738		407.8	820			1.75	462		479.6	882.667			1.75	137		579.9	1378
1.75833	-115717		578.9	909.189			1.75833	-6724		408.8	606			1.75833	457		480.5	817.879			1.75833	137		580.4	57.7143
1.76667	-115348		579.8	1318.27			1.76667	-6705		409.8	812			1.76667	453		481.4	903.848			1.76667	137		581	1379.29
1.775	-114984		580.3	65.8378			1.775	-6682		410.7	750			1.775	449		482.4	1017.24			1.775	137		582	1035.29
1.78333	-114620		580.9	1446.05			1.78333	-6658		411.8	1050			1.78333	446		483.5	1073.91			1.78333	137		582.7	1078
1.79167	-114267		582	1073.73			1.79167	-6633		413	1294			1.79167	443		484.3	1038.18			1.79167	138		583.8	1500.57
1.8	-113916		582.8	893.838			1.8	-6607		414.1	1400			1.8	439		485.3	8124.21			1.8	141		585	1612.71
1.80833	-113573		583.5	830.486			1.80833	-6578		415.3	916			1.80833	436		486.3	2561.97			1.80833	143		586.2	1249.43
1.81667	-113240		584.3	997.081			1.81667	-6547		416.1	874			1.81667	433		487.3	1353.48			1.81667	143		587.2	1257.71
1.825	-112913		585.3	1431.14			1.825	-6512		416.7	404			1.825	430		487.9	14.0606			1.825	143		588.3	1097.57
1.83333	-112599		586.4	1101.62			1.83333	-6475		417.3	610			1.83333	428		488.4	1035.24			1.83333	143		589.2	1022.5
1.84167	-112290		587.3	1131.89			1.84167	-6437		418	726			1.84167	426		489.5	897.788			1.84167	143		590.1	1197.57
1.85	-111993		588.4	1229.84			1.85	-6399		419.2	1288			1.85	424		490.4	809.152			1.85	143		591	866.714
1.85833	-111700		589.4	1181.51			1.85833	-6361		420.1	324			1.85833	422		491	603.121			1.85833	144		591.8	1082
1.86667	-111415		590.5	1352.11			1.86667	-6322		420.9	966			1.86667	419		491.8	907.091			1.86667	144		592.7	937.714
1.875	-111139		591.5	1080.65			1.875	-6281		421.8	424			1.875	416		492.8	968.818			1.875	144		593.4	785.429
1.88333	-110869		592.4	1132.86			1.88333	-6237		422.7	1182			1.88333	413		494	1104.36			1.88333	143		594.2	985.643
1.89167	-110617		593.3	955.676			1.89167	-6187		423.8	738			1.89167	409		494.9	611.121			1.89167	144		595.2	1146.43
1.9	-110378		594.1	877.297			1.9	-6132		424.8	1426			1.9	405		495.5	714.818			1.9	144		596.3	1239.5
1.90833	-110155		594.8	868.865			1.90833	-6069		425.9	972			1.90833	399		496.3	830.848			1.90833	145		597.3	1022.57
1.91667	-109946		595.6	1021.41			1.91667	-6002		426.6	272			1.91667	389		497.2	748.606			1.91667	146		598.1	828.357
1.925	-109747		596.5	1008.97			1.925	-5929		427.5	840			1.925	367		497.8	686.03			1.925	148		598.9	941.143
1.93333	-109560		597.4	1144.11			1.93333	-5853		428.7	862			1.93333	326		498.7	978.848			1.93333	150		599.8	1074.36
1.94167	-109380		598.2	667.351			1.94167	-5780		429.7	766			1.94167	257		499.6	917.121			1.94167	150		600.7	1180.79
1.95	-109215		598.8	812.649			1.95	-5710		430.6	876			1.95	149		500.6	901.03			1.95	151		601.2	26.6429
1.95833	-109066		599.7	957.297			1.95833	-5642		431.4	408			1.95833	5		501.3	602.424			1.95833	152		601.8	1194.57
1.96667	-108932		600.3	760.432			1.96667	-5573		432.3	500			1.96667	-169		502.1	736.485			1.96667	152		602.8	1236.07
1.975	-108813		601.1	994.595			1.975	-5499		433.3	792			1.975	-357		502.9	770.515			1.975	151		603.8	963.929
1.98333	-108699		601.8	721.189			1.98333	-5417		434.2	528			1.98333	-535		503.7	766.061			1.98333	151		604.8	1240.36
1.99167	-108587		602.7	1095.68			1.99167	-5328		435.1	876			1.99167	-664		504.6	1017.55			1.99167	152		605.8	1049.07
2	-108469		603.5	972.649			2	-5235		436.3	874			2	-680		505.7	884.545			2	153		606.8	1069.29
2.00833	-108348		604.2	666.054			2.00833	-5140		437.2	692			2.00833	-482		506.6	619.303			2.00833	154		607.6	743.357
2.01667	-108229		604.9	892.432			2.01667	-5044		438.1	944			2.01667	53		507.3	799.636			2.01667	156		608.3	806.143
2.025	-108114		605.5	730.703			2.025	-4947		439.2	824			2.025	1036		508.2	937.909			2.025	157		609.1	974.357
2.03333	-108014		606.2	954.054			2.03333	-4851		440.2	708			2.03333	2526		509.2	925.727			2.03333	158		610	973
2.04167	-107927		607	777.405			2.04167	-4760		441.3	226			2.04167	4509		510.2	883.606			2.04167	159		611	1113.64
2.05	-107852		607.8	1222.59			2.05	-4670		442.4	1166			2.05	6906		511	607.121			2.05	159		612	1009.21
2.05833	-107788		608.9	1160.97			2.05833	-4583		443.7	1148			2.05833	9617		512.2	5269.48			2.05833	160		612.8	730.214
2.06667	-107729		609.4	32			2.06667	-4493		444.9	620			2.06667	12540		513.2	2048.7			2.06667	160		613.6	789
2.075	-107675		609.9	1102.81			2.075	-4395		446	976			2.075	15583		513.9	25.2727			2.075	159		614.4	891
2.08333	-107623		610.9	1248.32			2.08333	-4283		446.7	604			2.08333	18663		514.4	1306.55			2.08333	159		615.3	960.714
2.09167	-107580		611.9	1057.62			2.09167	-4157		447.7	880			2.09167	21695		515.4	917.061			2.09167	160		616.2	921.857
2.1	-107543		612.8	1001.73			2.1	-4029		448.4	272			2.1	24603		516.4	767.182			2.1	161		617	829.643
2.10833	-107514		613.6	846.162			2.10833	-3899		449.1	724			2.10833	27321		517.2	1866.82			2.10833	161		617.8	867
2.11667	-107488		614.5	976.432			2.11667	-3773		450.3	566			2.11667	29814		517.9	985.424			2.11667	162		618.5	646.214
2.125	-107463		615.4	1068.32			2.125	-3651		451.4	642			2.125	32068		518.8	903.727			2.125	163		619.3	1025.36
2.13333	-107438		615.9	68.8649			2.13333	-3530		452.5	676			2.13333	34099		519.6	694			2.13333	164		620.2	908.929
2.14167	-107412		616.5	1036			2.14167	-3407		453.8	1188			2.14167	35934		520.3	589.545			2.14167	165		621	827.929
2.15	-107391		617.4	1061.95			2.15	-3279		454.7	1284			2.15	37608		521	731.818			2.15	165		621.9	896.071
2.15833	-107377		618.4	1149.08			2.15833	-3147		455.4	338			2.15833	39148		521.8	542.364			2.15833	166		622.6	632
2.16667	-107372		619.5	1109.84			2.16667	-3012		456.5	1030			2.16667	40565		522.5	665.667			2.16667	165		623.2	700.071
2.175	-107377		620.5	1105.3			2.175	-2874		457.6	1222			2.175	41852		523.2	536.636			2.175	165		624	805.857
2.18333	-107389		621.1	87.5676			2.18333	-2735		458.7	904			2.18333	42986		523.9	731.061			2.18333	165		624.9	975.714
2.19167	-107403		621.6	1079.89			2.19167	-2591		459.5	336			2.19167	43937		524.8	771.818			2.19167	166		626	970
2.2	-107418		622.6	1301.62			2.2	-2443		460.6	534			2.2	44676		525.8	929.848			2.2	167		627	942.643
2.20833	-107429		623.6	1016.86			2.20833	-2283		461.4	798			2.20833	45180		526.4	18.0606			2.20833	169		627.8	756.571
2.21667	-107432		624.5	952.216			2.21667	-2108		462.7	1318			2.21667	45430		526.9	875.848			2.21667	170		628.7	889.929
2.225	-107428		625.4	858.811			2.225	-1907		463.7	632			2.225	45414		528	1004.03			2.225	171		629.6	711.143
2.23333	-107421		626.1	876.865			2.23333	-1671		464.5	498			2.23333	45132		529	808.364			2.23333	172		630.2	617.286
2.24167	-107415		627	1018.27			2.24167	-1385		465.4	504			2.24167	44598		530.1	805.636			2.24167	173		631.1	809.357
2.25	-107415		627.8	880.973			2.25	-1034		466.7	786			2.25	43839		531.1	906.97			2.25	173		632	954.429
2.25833	-107426		628.7	912.757			2.25833	-612		468.2	958			2.25833	42896		532.1	787.394			2.25833	172		632.8	721.214
2.26667	-107444		629.6	814.162			2.26667	-100		469.3	928			2.26667	41812		533.1	838.545			2.26667	171		633.5	603.786
2.275	-107465		630.3	719.568			2.275	501		470.3	592			2.275	40632		534.1	854.242			2.275	173		634.3	928
2.28333	-107487		631.1	936.649			2.28333	1201		471.3	1500			2.28333	39391		535.1	744.152			2.28333	188		635.3	1058.93
2.29167	-107507		631.9	777.946			2.29167	2013		472.4	522			2.29167	38110		535.8	460.97			2.29167	233		636.4	955.214
2.3	-107526		633	1117.41			2.3	2934		473.4	626			2.3	36803		536.7	788.606			2.3	347		637.3	1913.07
2.30833	-107543		633.8	677.946			2.30833	3995		474.3	446			2.30833	35472		537.7	888.333			2.30833	588		638.3	1328.64
2.31667	-107561		634.7	976.108			2.31667	5180		475.4	1242			2.31667	34117		538.8	952.879			2.31667	1027		639	815.357
2.325	-107577		635.6	864.973			2.325	6514		476.5	1566			2.325	32732		539.4	9.42424			2.325	1717		639.9	915.571
2.33333	-107588		636.3	722.054			2.33333	7987		477.4	310			2.33333	31313		539.9	1006.58			2.33333	2678		640.9	968.357
2.34167	-107592		637	2654.38			2.34167	9573		478.4	1110			2.34167	29861		540.5	87.4545			2.34167	3875		641.7	601.857
2.35	-107590		637.8	1736.86			2.35	11294		479.7	616			2.35	28384		541.2	891.909			2.35	5226		642.2	590.786
2.35833	-107583		638.7	1259.68			2.35833	13088		480.6	652			2.35833	26895		542.1	785.727			2.35833	6619		643.1	964.357
2.36667	-107575		639.6	1000.86			2.36667	14983		481.2	94			2.36667	25413		542.9	633.273			2.36667	7936		644.1	970
2.375	-107569		640.6	1111.46			2.375	16932		482.1	746			2.375	23959		544	1273.24			2.375	9074		644.7	20.6429
2.38333	-107568		641.6	966.811			2.38333	18924		483.4	1168			2.38333	22548		545	757.364			2.38333	9962		645.2	1104.43
2.39167	-107576		642.6	1078.27			2.39167	20965		484.3	848			2.39167	21194		545.8	576.939			2.39167	10555		646.4	1033.79
2.4	-107596		643.7	996.108			2.4	22992		485	238			2.4	19906		546.6	573.545			2.4	10845		647.4	733.071
2.40833	-107625		644.6	781.946			2.40833	25046		485.8	790			2.40833	18688		547.3	582.485			2.40833	10851		648.3	886.786
2.41667	-107661		645.6	1103.35			2.41667	27063		486.9	1090			2.41667	17544		548.1	504.333			2.41667	10614		648.9	423.786
2.425	-107703		646.6	725.73			2.425	29059		487.9	854			2.425	16477		548.7	537.879			2.425	10188		649.6	887
2.43333	-107746		647.4	724.865			2.43333	31024		488.9	782			2.43333	15486		549.5	673.939			2.43333	9631		650.7	1109.36
2.44167	-107794		648.2	745.405			2.44167	32920		490	664			2.44167	14572		550.3	602.727			2.44167	9001		651.7	907.857
2.45	-107850		649	744			2.45	34787		491	758			2.45	13730		550.9	439.909			2.45	8352		652.8	880.143
2.45833	-107921		649.9	792.108			2.45833	36571		492.3	632			2.45833	12957		551.8	791.879			2.45833	7721		653.9	1338.71
2.46667	-108006		650.7	777.081			2.46667	38312		493	400			2.46667	12252		552.7	719.152			2.46667	7125		654.8	1633.79
2.475	-108098		651.6	1034.38			2.475	39982		494.1	450			2.475	11618		553.6	658.061			2.475	6554		655.7	1059.93
2.48333	-108194		652.7	935.892			2.48333	41579		495	294			2.48333	11059		554.5	675.273			2.48333	5984		656.6	783.071
2.49167	-108289		653.4	491.676			2.49167	43121		496.2	1138			2.49167	10572		555.3	788.273			2.49167	5390		657.4	649.857
2.5	-108385		654.1	1131.24			2.5	44565		497	716			2.5	10070		556.2	644.515			2.5	4746		658.1	714.714
2.50833	-108478		654.7	782.27			2.50833	45946		498.1	818			2.50833	9254		557	573.424			2.50833	3985		658.9	728.071
2.51667	-108564		655.4	711.784			2.51667	47228		499.2	582			2.51667	7618		557.7	623.97			2.51667	2872		659.8	724.714
2.525	-108640		656.2	889.405			2.525	48421		500.3	702			2.525	4704		558.4	551.212			2.525	751		660.5	677
2.53333	-108694		657.1	948.108			2.53333	49524		501	460			2.53333	418		559.2	577.818			2.53333	-3590		661.4	984.929
2.54167	-108724		658.1	972.324			2.54167	50517		502.2	950			2.54167	-4893		559.9	492.455			2.54167	-11435		662.5	892.143
2.55	-108730		659.1	881.081			2.55	51423		503.2	768			2.55	-10659		560.7	722.848			2.55	-23134		663.7	974.5
2.55833	-108715		659.9	728.216			2.55833	52222		504.3	656			2.55833	-16350		561.7	806.061			2.55833	-37644		664.7	746.429
2.56667	-108679		660.7	740.649			2.56667	52932		505.3	804			2.56667	-21620		562.6	609.606			2.56667	-53129		665.6	767.714
2.575	-108623		661.6	738.595			2.575	53547		506.2	766			2.575	-26333		563.5	622.455			2.575	-67849		666.4	707.357
2.58333	-108547		662.5	929.946			2.58333	54060		507.8	1190			2.58333	-30509		564.2	531.818			2.58333	-80643		667.2	809.071
2.59167	-108452		663.5	988.216			2.59167	54484		508.9	1070			2.59167	-34240		565.1	674.152			2.59167	-90963		668.2	798.357
2.6	-108336		664.5	775.676			2.6	54817		509.9	798			2.6	-37614		565.9	534.212			2.6	-98706		669	599.143
2.60833	-108206		665.5	1049.84			2.60833	55074		510.7	508			2.60833	-40664		566.8	707.333			2.60833	-104027		669.7	500.643
2.61667	-108063		666.5	941.189			2.61667	55261		511.8	640			2.61667	-43364		567.7	688.939			2.61667	-107179		670.5	931.429
2.625	-107911		667.6	965.838			2.625	55387		512.9	982			2.625	-45665		568.6	654.97			2.625	-108401		671.5	852.429
2.63333	-107754		668.7	1279.57			2.63333	55451		514.3	794			2.63333	-47524		569.7	848.606			2.63333	-107848		672	59.6429
2.64167	-107589		669.5	1133.62			2.64167	55446		515.3	742			2.64167	-48932		570.6	564.758			2.64167	-105556		672.6	1009.14
2.65	-107421		670.6	1189.08			2.65	55371		516	556			2.65	-49906		571.5	670.212			2.65	-101439		673.5	718.714
2.65833	-107246		671.4	521.189			2.65833	55232		517	1042			2.65833	-50484		572.4	603.485			2.65833	-95287		674.2	650.571
2.66667	-107070		672.2	733.081			2.66667	55030		518.9	1110			2.66667	-50713		573.2	546.545			2.66667	-86768		675.2	819.5
2.675	-106899		673.1	811.243			2.675	54773		519.7	658			2.675	-50643		573.9	388.091			2.675	-75416		675.9	510.357
2.68333	-106732		674.1	916.216			2.68333	54458		520.4	454			2.68333	-50319		574.5	499.909			2.68333	-60561		676.7	607.5
2.69167	-106574		675.1	898.054			2.69167	54086		521	856			2.69167	-49774		575.2	588			2.69167	-41206		677.3	511.357
2.7	-106421		676.2	966.486			2.7	53663		522.3	722			2.7	-49035		575.9	560.03			2.7	-15842		678.2	3094.43
2.70833	-106274		677.1	628.649			2.70833	53181		523	764			2.70833	-48120		576.9	745.182			2.70833	17352		679.1	1369.86
2.71667	-106134		678.1	1643.78			2.71667	52660		524	964			2.71667	-47047		577.9	693.879			2.71667	58142		679.8	776
2.725	-105996		679.1	1511.46			2.725	52098		524.8	764			2.725	-45831		578.8	645.455			2.725	99043		680.6	753.929
2.73333	-105858		680.2	858.595			2.73333	51500		525.6	134			2.73333	-44491		579.7	537.303			2.73333	126719		681.4	827.571
2.74167	-105711		681.3	1109.51			2.74167	50874		526.7	592			2.74167	-43043		580.5	735.424			2.74167	133705		682.5	920.714
2.75	-105561		682.1	676.216			2.75	50208		527.3	290			2.75	-41506		581.4	616.848			2.75	123701		683.4	657.286
2.75833	-105406		682.9	592.865			2.75833	49522		527.9	540			2.75833	-39897		582.1	500.576			2.75833	104952		684.2	604.286
2.76667	-105250		683.7	525.622			2.76667	48803		528.5	480			2.76667	-38230		583.1	3800.39			2.76667	84034		685	643.286
2.775	-105098		684.3	704.757			2.775	48069		529.7	1500			2.775	-36517		583.9	1531.42			2.775	64631		685.9	728.071
2.78333	-104949		685.1	750.054			2.78333	47327		530.9	842			2.78333	-34770		584.9	1232.36			2.78333	48308		686.6	379.643
2.79167	-104804		686	910.486			2.79167	46568		531.6	378			2.79167	-32995		585.8	742.606			2.79167	35399		687.2	667.714
2.8	-104656		687.1	937.622			2.8	45806		532.6	1024			2.8	-31200		586.7	696.455			2.8	25619		688	663.214
2.80833	-104509		688.2	803.568			2.80833	45016		533.5	468			2.80833	-29393		587.6	721.091			2.80833	18438		688.7	513.071
2.81667	-104364		689.1	680.432			2.81667	44217		535.1	13164			2.81667	-27585		588.6	688.667			2.81667	13282		689.4	728.571
2.825	-104222		689.8	603.135			2.825	43396		535.9	3044			2.825	-25788		589.4	510.727			2.825	9639		690.3	695.071
2.83333	-104086		690.6	581.405			2.83333	42561		536.8	3362			2.83333	-24018		590.3	657.152			2.83333	7092		691.2	701.929
2.84167	-103952		691.4	768.216			2.84167	41734		537.5	430			2.84167	-22291		591.3	653.03			2.84167	5324		692.1	729.5
2.85	-103824		692.4	831.784			2.85	40900		538.5	890			2.85	-20621		592.3	721.121			2.85	4100		693.1	982
2.85833	-103699		693.4	768.757			2.85833	40085		539.5	816			2.85833	-19023		593.3	575.394			2.85833	3255		694.2	694.929
2.86667	-103577		694.3	698.486			2.86667	39268		540.2	384			2.86667	-17505		594.2	546.364			2.86667	2671		695.2	850.214
2.875	-103453		695.2	867.892			2.875	38461		541.1	394			2.875	-16073		595.1	603.152			2.875	2266		696.4	1804.14
2.88333	-103325		696.3	888.973			2.88333	37659		541.8	410			2.88333	-14731		596	521.636			2.88333	1981		697.5	969
2.89167	-103202		697.3	839.784			2.89167	36852		542.7	828			2.89167	-13480		597.2	2348.7			2.89167	1774		698.2	460.786
2.9	-103085		698.1	593.081			2.9	36062		544	674			2.9	-12320		597.9	33.6364			2.9	1618		698.9	667.429
2.90833	-102987		698.9	649.297			2.90833	35271		544.9	786			2.90833	-11246		598.4	965.545			2.90833	1496		699.7	582.571
2.91667	-102915		699.6	456.865			2.91667	34495		545.9	550			2.91667	-10254		599.4	817.121			2.91667	1399		700.4	463.214
2.925	-102875		700.2	520.865			2.925	33725		546.8	328			2.925	-9341		600.4	621.121			2.925	1320		701	612.214
2.93333	-102871		701.1	796.973			2.93333	32949		548	826			2.93333	-8501		601.1	502.818			2.93333	1256		701.9	698.643
2.94167	-102909		702	750.054			2.94167	32158		548.9	462			2.94167	-7729		602	601			2.94167	1205		702.8	630.643
2.95	-103007		702.8	476.324			2.95	31319		549.9	612			2.95	-7020		602.8	545.818			2.95	1164		703.6	640.857
2.95833	-103182		703.5	541.946			2.95833	30430		550.9	1300			2.95833	-6366		603.7	623.758			2.95833	1134		704.6	727.786
2.96667	-103447		704.4	730.486			2.96667	29452		552.2	826			2.96667	-5762		604.6	535.515			2.96667	1115		705.3	417.714
2.975	-103818		705.3	444.216			2.975	28377		553.2	668			2.975	-5197		605.5	571.455			2.975	1101		706.1	651.357
2.98333	-104304		706	712			2.98333	27175		554	126			2.98333	-4665		606.5	634.364			2.98333	1091		707	574.286
2.99167	-104894		707	591.784			2.99167	25820		554.7	326			2.99167	-4161		607.5	608.758			2.99167	1084		707.8	501.357
3	-105602		707.9	726.378			3	24312		555.3	266			3	-3679		608.6	616.758			3	1080		708.6	619.857
3.00833	-106411		708.8	680.865			3.00833	22604		555.8	66			3.00833	-3217		609.5	538.182			3.00833	1078		709.5	612.286
3.01667	-107335		709.9	779.351			3.01667	20741		556.7	636			3.01667	-2772		610.3	484.545			3.01667	1076		710.4	592.214
3.025	-108373		710.7	702.378			3.025	18699		558	852			3.025	-2345		611.2	606.061			3.025	1071		711.2	579.571
3.03333	-109503		711.7	691.027			3.03333	16509		559.3	1116			3.03333	-1932		612	564.758			3.03333	1064		712	609.071
3.04167	-110745		712.7	729.081			3.04167	14217		560.1	350			3.04167	-1533		613.1	852.758			3.04167	1055		712.9	590
3.05	-112058		713.6	643.459			3.05	11801		560.9	216			3.05	-1150		614	674.364			3.05	1044		713.6	512.714
3.05833	-113463		714.6	800.541			3.05833	9363		561.7	560			3.05833	-783		615.2	349959			3.05833	1031		714.4	566.857
3.06667	-114943		715.7	737.189			3.06667	6875		562.7	446			3.06667	-432		616.2	101299			3.06667	1018		715.3	552.5
3.075	-116486		716.5	634.162			3.075	4402		563.7	136			3.075	-99		617.2	32192.7			3.075	1005		716.1	608.714
3.08333	-118107		717.4	612.432			3.08333	1970		564.3	400			3.08333	216		618.1	6125.3			3.08333	993		716.9	538.5
3.09167	-119736		718.4	1441.3			3.09167	-443		564.9	348			3.09167	513		618.9	1772.88			3.09167	981		717.8	729.929
3.1	-121390		718.9	31.6757			3.1	-2781		566.1	776			3.1	793		619.8	771.364			3.1	970		718.9	708.071
3.10833	-122978		719.4	693.946			3.10833	-5105		566.9	548			3.10833	1056		620.8	584.758			3.10833	963		720	691.571
3.11667	-124448		720.2	510.054			3.11667	-7365		567.6	518			3.11667	1302		621.7	581.121			3.11667	962		720.9	692.929
3.125	-125760		721	666.378			3.125	-9590		568.5	182			3.125	1529		622.6	489.667			3.125	970		721.5	48.3571
3.13333	-126802		721.7	573.297			3.13333	-11775		569.6	536			3.13333	1739		623.7	674.333			3.13333	987		722	775.214
3.14167	-127563		722.6	656			3.14167	-13886		570.7	394			3.14167	1932		624.7	598.152			3.14167	1010		723.1	569.714
3.15	-127980		723.6	644.541			3.15	-15969		571.5	372			3.15	2109		625.8	664			3.15	1033		724	651.071
3.15833	-128028		724.4	435.243			3.15833	-17967		572.2	282			3.15833	2268		626.6	232.515			3.15833	1049		725	750.571
3.16667	-127720		725	523.135			3.16667	-19923		572.6	110			3.16667	2409		627.2	1049.09			3.16667	1054		726.2	798.143
3.175	-127050		725.9	573.081			3.175	-21805		573.6	786			3.175	2531		628.2	635.697			3.175	1045		727.3	711.429
3.18333	-126039		726.6	414.703			3.18333	-23606		574.8	254			3.18333	2634		629	477.182			3.18333	1027		728.2	599.5
3.19167	-124743		727.4	658.919			3.19167	-25347		575.5	236			3.19167	2715		629.7	454.364			3.19167	1002		729	510
3.2	-123160		728.3	714.054			3.2	-26983		576.4	644			3.2	2777		630.4	395.091			3.2	974		729.8	579
3.20833	-121371		729.3	819.459			3.20833	-28558		577.6	526			3.20833	2821		631.1	366.879			3.20833	946		730.8	634.5
3.21667	-119400		730.4	918.811			3.21667	-30033		578.5	100			3.21667	2852		631.9	509.879			3.21667	920		731.8	685.571
3.225	-117271		731.5	855.568			3.225	-31423		578.9	66			3.225	2873		632.8	515.152			3.225	897		732.9	765.286
3.23333	-115045		732.6	728.973			3.23333	-32725		579.6	696			3.23333	2884		633.7	496.394			3.23333	878		733.8	609.143
3.24167	-112679		733.6	600.649			3.24167	-33909		580.7	408			3.24167	2885		634.5	543.848			3.24167	864		734.7	608.286
3.25	-110231		734.5	612.541			3.25	-35002		581.8	360			3.25	2872		635.5	559.909			3.25	854		735.5	638
3.25833	-107645		735.5	701.622			3.25833	-35971		582.6	296			3.25833	2840		636.3	228.121			3.25833	846		736.4	524.571
3.26667	-104924		736.5	663.676			3.26667	-36835		583.4	720			3.26667	2788		637.1	3010.09			3.26667	837		737	545.071
3.275	-102058		737.5	748.865			3.275	-37589		584.6	1074			3.275	2720		638	1447.73			3.275	826		738	653.5
3.28333	-98966		738.6	915.243			3.28333	-38226		585.5	560			3.28333	2691		638.9	710.667			3.28333	814		738.8	642.071
3.29167	-95645		739.7	730.162			3.29167	-38762		586.2	442			3.29167	2824		639.7	627.455			3.29167	803		739.6	560.571
3.3	-91947		740.7	939.135			3.3	-39182		587.2	370			3.3	3132		640.6	623.212			3.3	794		740.6	658.857
3.30833	-87786		741.8	798.162			3.30833	-39499		588.4	292			3.30833	3422		641.6	636.242			3.30833	786		741.4	657.571
3.31667	-82940		742.4	69.0811			3.31667	-39710		589.4	322			3.31667	3512		642.5	542.879			3.31667	781		742.4	632.714
3.325	-77137		743	849.405			3.325	-39813		590.5	828			3.325	3383		643.4	499.182			3.325	779		743.2	610.429
3.33333	-69973		744.1	769.405			3.33333	-39818		591.6	550			3.33333	3129		644.1	290.939			3.33333	781		744.2	739.429
3.34167	-60932		745.1	516.216			3.34167	-39723		592.6	642			3.34167	2856		644.8	502.879			3.34167	788		745	544.286
3.35	-49552		745.8	501.622			3.35	-39535		593.9	208			3.35	2620		645.5	358.909			3.35	800		745.9	658.357
3.35833	-35033		746.6	642.378			3.35833	-39261		594.7	428			3.35833	2423		646.5	583.97			3.35833	819		746.9	685
3.36667	-17193		747.2	298.919			3.36667	-38897		595.4	222			3.36667	2244		647.5	599.333			3.36667	844		747.4	9.28571
3.375	4370		747.9	583.243			3.375	-38454		595.9	376			3.375	2079		648.4	373.879			3.375	872		747.9	736.214
3.38333	29937		748.6	694.703			3.38333	-37931		596.7	470			3.38333	1936		649.2	487.485			3.38333	903		749	595.643
3.39167	58676		749.6	1053.95			3.39167	-37327		597.4	182			3.39167	1820		650.2	608.667			3.39167	937		749.7	603.357
3.4	91029		750.4	506.595			3.4	-36660		598.4	638			3.4	1735		650.8	97.0303			3.4	969		750.6	554.5
3.40833	125684		751.2	502.919			3.40833	-35917		599.3	422			3.40833	1682		651.6	1141.64			3.40833	1001		751.4	681.857
3.41667	162336		752	692.865			3.41667	-35122		600.3	374			3.41667	1660		652.4	37.5151			3.41667	1029		752.3	569.429
3.425	200563		753.1	801.73			3.425	-34268		601.1	292			3.425	1670		653	3341.15			3.425	1055		753.2	565.357
3.43333	238940		754.1	658.486			3.43333	-33363		601.9	612			3.43333	1713		653.9	509.364			3.43333	1078		754	480
3.44167	277959		754.9	538.919			3.44167	-32421		603.1	616			3.44167	1787		654.5	911.909			3.44167	1097		754.7	522.929
3.45	316058		755.8	749.297			3.45	-31427		603.9	374			3.45	1890		655.4	684.606			3.45	1109		755.5	661.929
3.45833	353518		756.9	574.27			3.45833	-30410		604.8	360			3.45833	2015		656	23.7576			3.45833	1115		756.4	644.357
3.46667	389838		757.8	669.838			3.46667	-29351		605.7	454			3.46667	2153		656.5	745.182			3.46667	1109		757.3	613.214
3.475	424442		758.8	803.135			3.475	-28269		606.6	410			3.475	2294		657.4	483.121			3.475	1092		758.1	458.429
3.48333	457912		759.5	44			3.48333	-27168		607.7	472			3.48333	2425		658.2	474.909			3.48333	1066		758.8	542.071
3.49167	489271		760	1115.14			3.49167	-26035		608.6	176			3.49167	2540		659	614.061			3.49167	1035		759.5	522.929
3.5	519261		760.6	9.62162			3.5	-24894		609.8	530			3.5	2632		659.8	473.03			3.5	1001		760.2	485.429
3.50833	547367		761.2	1143.35			3.50833	-23717		610.7	334			3.50833	2698		660.8	663.273			3.50833	965		761	603.429
3.51667	573691		762.1	1112.76			3.51667	-22534		611.6	424			3.51667	2742		661.9	451.606			3.51667	930		761.7	527.786
3.525	598531		763	528.432			3.525	-21332		612.9	546			3.525	2771		662.7	472.333			3.525	896		762.5	372.5
3.53333	621399		763.8	610.054			3.53333	-20121		614.6	414			3.53333	2791		663.6	428.606			3.53333	865		763.2	582
3.54167	642953		764.6	440.108			3.54167	-18923		615.5	374			3.54167	2805		664.5	446.152			3.54167	837		764.1	640.214
3.55	662731		765.6	750.378			3.55	-17714		616.2	460			3.55	2819		665.4	504			3.55	812		765.1	674.357
3.55833	681111		766.5	566.703			3.55833	-16529		617.3	500			3.55833	2832		666.2	249.727			3.55833	789		765.9	382.286
3.56667	698108		767.4	619.568			3.56667	-15342		618.3	546			3.56667	2847		666.9	519.303			3.56667	770		766.5	430.857
3.575	713606		768.3	547.459			3.575	-14171		619.1	534			3.575	2864		667.5	20			3.575	753		767.3	600.143
3.58333	728008		769.1	565.73			3.58333	-13018		620.2	174			3.58333	2879		668.1	1052.94			3.58333	740		768.1	552.071
3.59167	741005		770	1027.14			3.59167	-11870		621.1	512			3.59167	2892		669.2	1137.97			3.59167	729		769.2	678.643
3.6	752975		771.1	633.405			3.6	-10758		622.4	768			3.6	2903		670.2	681.091			3.6	719		770.1	538.643
3.60833	763800		772.2	595.676			3.60833	-9654		623.3	318			3.60833	2909		671.1	562.303			3.60833	711		771	670.571
3.61667	773558		773	460.865			3.61667	-8584		624.3	246			3.61667	2911		672	497.939			3.61667	705		772	586.143
3.625	782419		773.8	382.486			3.625	-7535		625.1	348			3.625	2910		673	1153.03			3.625	700		773	629.214
3.63333	790238		774.5	454.703			3.63333	-6510		626	268			3.63333	2908		673.7	773.939			3.63333	695		773.5	19.8571
3.64167	797282		775.3	393.73			3.64167	-5523		626.7	704			3.64167	2903		674.7	702.727			3.64167	689		774.1	643.143
3.65	803463		776	608.865			3.65	-4554		627.7	196			3.65	2896		675.6	553.273			3.65	684		775.1	694.214
3.65833	808945		776.9	446.378			3.65833	-3635		628.5	288			3.65833	2890		676.6	480.091			3.65833	678		776.1	607.929
3.66667	813781		777.7	580.649			3.66667	-2746		629.6	400			3.66667	2885		677.8	560.515			3.66667	672		777.1	527.071
3.675	817958		778.6	908.216			3.675	-1900		630.7	426			3.675	2881		678.5	29.5151			3.675	668		778	565.857
3.68333	821599		779.5	2967.89			3.68333	-1101		631.6	872			3.68333	2878		679	613.667			3.68333	669		778.9	522.143
3.69167	824596		780.3	1223.57			3.69167	-338		632.6	474			3.69167	2878		680.1	366.545			3.69167	675		779.7	734.286
3.7	827019		781.2	470.162			3.7	371		633.4	370			3.7	2877		680.8	368.788			3.7	685		780.6	545.571
3.70833	828839		782.2	810.27			3.70833	1042		634.2	74			3.70833	2879		681.8	534.879			3.70833	697		781.5	593.214
3.71667	830044		782.7	14.5946			3.71667	1659		634.5	66			3.71667	2883		682.8	381.758			3.71667	710		782.2	187.143
3.725	830679		783.3	736.216			3.725	2225		635.2	288			3.725	2890		683.7	389.121			3.725	722		782.8	556
3.73333	830717		783.9	528.108			3.73333	2742		636.2	562			3.73333	2902		684.5	402.303			3.73333	731		783.4	244.143
3.74167	830184		784.7	581.73			3.74167	3207		637.5	354			3.74167	2918		685.4	403.182			3.74167	734		784.1	482.643
3.75	829121		785.6	523.568			3.75	3634		638.8	348			3.75	2939		686.4	504.364			3.75	732		785.1	646.571
3.75833	827519		786.6	762.27			3.75833	4015		639.9	192			3.75833	2967		687.5	554.424			3.75833	727		785.9	455.5
3.76667	825422		787.7	445.297			3.76667	4362		640.5	68			3.76667	2999		688.4	409.576			3.76667	718		786.7	516
3.775	822824		788.5	453.405			3.775	4673		641.3	454			3.775	3036		689.2	395.545			3.775	706		787.6	589.571
3.78333	819694		789.2	446.703			3.78333	4947		642.5	456			3.78333	3074		690	302.424			3.78333	693		788.6	675.571
3.79167	816087		790.1	553.081			3.79167	5192		643.6	556			3.79167	3111		690.8	438.121			3.79167	681		789.5	523.643
3.8	811908		791.1	534.811			3.8	5402		644.4	470			3.8	3144		691.8	495.758			3.8	668		790.4	535.857
3.80833	807253		792	467.459			3.80833	5584		645.2	310			3.80833	3171		692.7	331.333			3.80833	657		791.2	427.214
3.81667	802082		792.6	588.216			3.81667	5736		646	352			3.81667	3191		693.6	454.091			3.81667	646		792	432.929
3.825	796387		793.5	460.865			3.825	5856		647	434			3.825	3204		694.6	443.879			3.825	635		792.7	333
3.83333	790250		794.2	251.459			3.83333	5949		648	590			3.83333	3212		695.6	444.424			3.83333	624		793.3	411.857
3.84167	783528		795	662.27			3.84167	6015		649.2	546			3.84167	3215		696.6	509.788			3.84167	615		794.2	706.143
3.85	776417		795.9	538.703			3.85	6059		650.4	388			3.85	3217		697.5	451.061			3.85	607		795.3	566.429
3.85833	768798		796.9	664.865			3.85833	6077		651.2	244			3.85833	3220		698.4	373.697			3.85833	599		795.9	116.286
3.86667	760776		797.7	334.703			3.86667	6065		651.7	92			3.86667	3227		699.2	378.091			3.86667	591		796.6	662.357
3.875	752426		798.4	484.432			3.875	6025		652	162			3.875	3239		699.9	313.576			3.875	584		797.1	18.8571
3.88333	743634		799.2	411.351			3.88333	5955		653.1	560			3.88333	3255		700.6	448.939			3.88333	579		797.7	741.429
3.89167	734643		799.8	330.486			3.89167	5859		653.7	102			3.89167	3274		701.4	354.848			3.89167	575		798.7	462.714
3.9	725244		800.5	548			3.9	5745		654.5	318			3.9	3295		702.3	411.364			3.9	569		799.5	565.214
3.90833	715634		801.2	425.405			3.90833	5613		655.3	406			3.90833	3314		703.2	465.576			3.90833	563		800.3	505.143
3.91667	705753		802.2	530.378			3.91667	5469		656	394			3.91667	3328		704.1	425.909			3.91667	557		801.1	376.714
3.925	695553		803.1	433.73			3.925	5311		657	282			3.925	3335		705.1	482.939			3.925	551		801.9	375.571
3.93333	685224		804	498.486			3.93333	5143		658.4	214			3.93333	3332		706.1	474.97			3.93333	547		802.6	370.571
3.94167	674511		804.7	40.3243			3.94167	4971		659.4	170			3.94167	3318		707	428.697			3.94167	543		803.3	322.857
3.95	663686		805.2	913.405			3.95	4793		660.2	106			3.95	3293		707.8	404.212			3.95	541		803.9	442.714
3.95833	652545		806.4	596			3.95833	4614		661.1	432			3.95833	3259		708.4	15			3.95833	541		804.8	414.5
3.96667	641178		807.4	470.919			3.96667	4430		661.9	550			3.96667	3218		708.9	508.091			3.96667	540		805.6	554.571
3.975	629666		808.2	548.108			3.975	4241		662.9	306			3.975	3172		709.9	367.152			3.975	541		806.5	455.429
3.98333	617818		809.3	666.595			3.98333	4046		664.2	818			3.98333	3124		710.6	351.97			3.98333	543		807.4	482
3.99167	605962		810.4	787.676			3.99167	3842		665.1	236			3.99167	3077		711.3	405.758			3.99167	545		808.3	423.429
4	593823		811.2	432.973			4	3638		666	340			4	3032		712.2	368			4	547		809.4	600.571
4.00833	581644		812	232.973			4.00833	3429		666.9	234			4.00833	2991		712.9	297.667			4.00833	548		810.5	531.357
4.01667	569356		812.6	456.865			4.01667	3226		667.6	366			4.01667	2952		713.6	336.333			4.01667	550		811.5	550.643
4.025	556892		813.6	838.27			4.025	3031		669	548			4.025	2916		714.5	470.152			4.025	552		812.5	517.357
4.03333	544500		814.7	674.919			4.03333	2844		670.4	584			4.03333	2879		715.5	490.727			4.03333	555		813.5	809.857
4.04167	531883		815.5	328.649			4.04167	2663		671.2	164			4.04167	2844		716	6.87879			4.04167	557		814.6	498.786
4.05	519394		816.2	401.622			4.05	2484		671.8	168			4.05	2809		716.6	680.394			4.05	558		815.6	700.643
4.05833	506830		817	526.486			4.05833	2309		673.1	104			4.05833	2775		717.7	383.091			4.05833	557		816.6	632.143
4.06667	494296		817.9	452.108			4.06667	2133		674.4	596			4.06667	2741		718.5	311.697			4.06667	553		817.4	498.857
4.075	481904		818.8	478.27			4.075	1961		675.3	172			4.075	2707		719.3	420.394			4.075	547		818.5	473.929
4.08333	469437		819.8	601.405			4.08333	1792		676.5	304			4.08333	2672		720	233.848			4.08333	540		819.2	318.071
4.09167	457241		821	669.514			4.09167	1623		677.2	140			4.09167	2637		720.5	284.212			4.09167	532		819.9	335.071
4.1	445030		821.9	345.622			4.1	1454		677.7	100			4.1	2601		721.5	459.061			4.1	523		820.5	485.286
4.10833	433029		822.8	638.162			4.10833	1282		678.4	414			4.10833	2564		722.4	263.818			4.10833	515		821.4	409.357
4.11667	421168		823.5	643.676			4.11667	1114		679.2	74			4.11667	2527		723.1	301.818			4.11667	506		822.3	483.357
4.125	409354		824.3	359.459			4.125	953		680.4	210			4.125	2491		723.8	310.758			4.125	499		823.1	369.929
4.13333	397814		825.1	565.405			4.13333	804		681.9	264			4.13333	2456		724.7	290.091			4.13333	492		823.9	474.143
4.14167	386254		825.7	318.27			4.14167	676		683.5	1020			4.14167	2422		725.4	323.364			4.14167	485		824.9	499.643
4.15	374984		826.5	548.216			4.15	566		684.4	172			4.15	2390		726.2	360.121			4.15	478		825.9	549.643
4.15833	363821		827.5	616.324			4.15833	471		684.9	148			4.15833	2360		727.1	322.182			4.15833	473		826.9	568.214
4.16667	352848		828.2	370.595			4.16667	383		685.4	74			4.16667	2332		727.9	333.545			4.16667	467		828	515.571
4.175	342176		828.9	351.135			4.175	299		686.2	232			4.175	2307		728.7	262.879			4.175	461		829.1	511
4.18333	331611		829.6	321.514			4.18333	215		687.1	360			4.18333	2284		729.5	315.303			4.18333	458		830	349.857
4.19167	321452		830.3	485.73			4.19167	131		688.3	714			4.19167	2263		730.3	264.364			4.19167	457		830.7	407.071
4.2	311458		831.2	619.892			4.2	46		689.3	202			4.2	2243		730.9	323.515			4.2	458		831.5	374.5
4.20833	301796		832.1	479.135			4.20833	-42		690	148			4.20833	2224		731.5	290.273			4.20833	459		832.5	489.071
4.21667	292401		833	377.73			4.21667	-130		690.3	150			4.21667	2205		732.3	346.515			4.21667	462		833.2	412.429
4.225	283185		833.9	531.351			4.225	-218		690.8	300			4.225	2186		733.2	311.182			4.225	467		834.1	473.571
4.23333	274325		835	485.622			4.23333	-303		691.6	402			4.23333	2166		733.9	284.273			4.23333	472		834.7	13.4286
4.24167	265588		835.8	332			4.24167	-378		692.7	462			4.24167	2144		734.7	292.515			4.24167	476		835.2	485.643
4.25	257186		836.7	524.757			4.25	-442		693.6	352			4.25	2122		735.4	279.273			4.25	478		836.2	455.071
4.25833	248962		837.7	2195.03			4.25833	-497		694.4	76			4.25833	2099		736.1	283.939			4.25833	480		837	364.286
4.26667	240954		838.7	409.622			4.26667	-548		695.5	704			4.26667	2076		736.9	344.485			4.26667	479		837.8	400.929
4.275	233222		839.5	420.108			4.275	-594		696.6	764			4.275	2051		737.7	350.333			4.275	477		838.3	24.3571
4.28333	225612		840.4	342.378			4.28333	-635		697.5	316			4.28333	2027		738.6	440.879			4.28333	473		839	504.857
4.29167	218322		841	254.378			4.29167	-671		698.8	260			4.29167	2006		739.5	351.303			4.29167	469		839.8	301.429
4.3	211170		841.7	345.622			4.3	-699		699.6	98			4.3	1987		740.4	380.424			4.3	463		840.6	399.571
4.30833	204274		842.3	321.081			4.30833	-720		700.6	740			4.30833	1969		741.3	365.636			4.30833	457		841.7	553.571
4.31667	197588		843.1	300.432			4.31667	-737		701.7	334			4.31667	1950		742.1	263.455			4.31667	452		842.7	373.357
4.325	191041		843.9	612.757			4.325	-755		702.8	172			4.325	1933		743	354.758			4.325	447		843.5	324.071
4.33333	184742		844.9	1150.05			4.33333	-775		703.2	220			4.33333	1919		743.9	324.636			4.33333	442		844.1	336.929
4.34167	178515		845.9	434.378			4.34167	-799		703.9	276			4.34167	1907		744.7	354.939			4.34167	437		845	475.071
4.35	172506		846.9	450.054			4.35	-825		704.6	70			4.35	1897		745.7	380.909			4.35	431		845.7	206.857
4.35833	166605		847.7	374.27			4.35833	-851		705.2	236			4.35833	1888		746.8	428.394			4.35833	427		846.3	305.214
4.36667	160845		848.5	438.486			4.36667	-876		705.8	348			4.36667	1877		747.7	351.091			4.36667	423		847.1	491
4.375	155285		849.4	441.081			4.375	-896		706.9	240			4.375	1864		748.8	430.545			4.375	419		848.1	369.214
4.38333	149814		850	43.1351			4.38333	-906		708	144			4.38333	1852		749.8	387.636			4.38333	418		848.9	375.357
4.39167	144575		850.5	480.973			4.39167	-908		708.8	200			4.39167	1841		750.8	359.455			4.39167	417		849.6	331.786
4.4	139432		851.5	419.676			4.4	-904		709.6	138			4.4	1829		751.6	316.758			4.4	416		850.4	410.5
4.40833	134468		852.1	259.784			4.40833	-898		710.3	108			4.40833	1816		752.5	328.636			4.40833	414		851.5	522.286
4.41667	129651		852.9	379.027			4.41667	-895		711	70			4.41667	1802		753.2	240.667			4.41667	412		852.5	359.214
4.425	124931		853.6	250.919			4.425	-899		712.2	322			4.425	1789		753.8	322.091			4.425	411		853.2	386.714
4.43333	120389		854.5	431.784			4.43333	-908		713.4	112			4.43333	1777		754.6	252.455			4.43333	411		854.1	433
4.44167	115898		855.5	513.73			4.44167	-915		714.8	538			4.44167	1765		755.3	181.576			4.44167	412		854.9	396
4.45	111569		856.6	425.622			4.45	-918		716.1	332			4.45	1754		755.8	249.667			4.45	414		855.5	229.786
4.45833	107325		857.2	15.7838			4.45833	-914		716.8	234			4.45833	1743		756.6	341			4.45833	419		856.3	312.429
4.46667	103196		857.9	16185.9			4.46667	-900		717.6	110			4.46667	1734		757.4	329			4.46667	423		857.1	373.571
4.475	99230		858.7	1521.62			4.475	-883		718.4	270			4.475	1727		758.4	384.879			4.475	427		857.8	349.429
4.48333	95348		859.7	712.432			4.48333	-868		720	76			4.48333	1722		759.4	384.364			4.48333	431		858.6	349.143
4.49167	91639		860.8	341.946			4.49167	-859		720.9	76			4.49167	1717		760.4	380.939			4.49167	436		859.4	290.071
4.5	87999		861.5	297.405			4.5	-856		721.8	108			4.5	1711		761.2	218.697			4.5	440		860.1	299.5
4.50833	84483		862.1	480.324			4.50833	-859		723	36			4.50833	1705		761.9	292.424			4.50833	443		860.7	265.857
4.51667	81065		862.9	342.486			4.51667	-865		723.3	32			4.51667	1699		762.7	288.848			4.51667	445		861.5	422
4.525	77716		863.7	566.811			4.525	-871		724.2	596			4.525	1692		763.4	319.061			4.525	448		862.4	525.857
4.53333	74504		864.5	301.297			4.53333	-876		725.2	428			4.53333	1685		764.3	333.879			4.53333	451		863.6	434.857
4.54167	71345		865.3	389.297			4.54167	-883		726.3	182			4.54167	1678		765.1	227.091			4.54167	457		864.1	8.92857
4.55	68311		866.1	359.892			4.55	-890		727.5	152			4.55	1671		765.7	196.545			4.55	465		864.7	394.929
4.55833	65346		866.8	297.73			4.55833	-896		728.9	422			4.55833	1665		766.5	301.182			4.55833	474		865.5	291.357
4.56667	62462		867.8	709.297			4.56667	-900		729.9	234			4.56667	1658		767.2	332.909			4.56667	482		866.3	348.714
4.575	59680		868.5	410.162			4.575	-905		730.6	220			4.575	1652		768	317.242			4.575	490		867.2	354.214
4.58333	56944		869.5	414.595			4.58333	-917		732.1	622			4.58333	1648		768.7	202.848			4.58333	498		868.3	482.214
4.59167	54317		870.4	316.216			4.59167	-939		733	142			4.59167	1645		769.6	324.091			4.59167	505		869.3	398
4.6	51731		871.4	340.432			4.6	-972		733.5	90			4.6	1644		770.4	158.303			4.6	507		870.4	346.357
4.60833	49226		872.1	290.811			4.60833	-1013		733.8	126			4.60833	1643		770.9	312.061			4.60833	507		871.2	370.5
4.61667	46789		872.9	357.622			4.61667	-1055		735	72			4.61667	1643		771.9	423.182			4.61667	504		872.1	357.143
4.625	44397		873.7	389.838			4.625	-1092		735.3	34			4.625	1644		773	323.424			4.625	498		873.1	401.929
4.63333	42093		874.5	264.324			4.63333	-1125		736.1	188			4.63333	1648		773.9	294.727			4.63333	491		874	378.857
4.64167	39813		875.2	282.054			4.64167	-1156		736.9	72			4.64167	1655		774.7	259			4.64167	482		874.9	278.357
4.65	37612		875.9	466.054			4.65	-1190		737.3	94			4.65	1665		775.5	230.697			4.65	473		875.8	320.929
4.65833	35447		876.6	138.054			4.65833	-1230		738.3	148322			4.65833	1678		776.3	310.242			4.65833	465		876.6	290.429
4.66667	33325		877.2	282.162			4.66667	-1278		739.4	53606			4.66667	1694		777.2	240.333			4.66667	456		877.4	370.5
4.675	31255		878.1	357.838			4.675	-1332		740.3	11248			4.675	1714		777.9	263.364			4.675	446		878.4	393.857
4.68333	29194		878.9	384.432			4.68333	-1388		741.1	138			4.68333	1738		778.8	289.939			4.68333	438		879	88.5
4.69167	27199		880	457.405			4.69167	-1444		741.4	164			4.69167	1767		779.6	290.212			4.69167	433		879.7	361.143
4.7	25223		881	302.162			4.7	-1499		742.2	196			4.7	1800		780.4	306.939			4.7	428		880.7	394.714
4.70833	23302		881.8	222.486			4.70833	-1555		743.5	368			4.70833	1836		781.3	275.455			4.70833	422		881.7	557.857
4.71667	21424		882.4	294.703			4.71667	-1608		744.6	306			4.71667	1873		782.2	316.515			4.71667	415		882.7	255.357
4.725	19565		883.4	343.784			4.725	-1659		745.9	378			4.725	1908		783.1	347.121			4.725	409		883.5	358
4.73333	17751		884.2	391.243			4.73333	-1706		747.6	788			4.73333	1944		784.2	355.576			4.73333	404		884.3	251.357
4.74167	15929		885	247.676			4.74167	-1750		748.8	408			4.74167	1978		785.1	326.545			4.74167	398		884.9	248.714
4.75	14154		885.6	298.27			4.75	-1793		749.7	386			4.75	2011		786.1	360.909			4.75	391		885.5	205.429
4.75833	12402		886.3	509.081			4.75833	-1836		750.5	232			4.75833	2040		787.2	327.545			4.75833	387		886.4	375.071
4.76667	10688		887.2	333.514			4.76667	-1882		750.9	110			4.76667	2068		788.1	298.03			4.76667	385		887.3	349.643
4.775	9032		887.9	223.243			4.775	-1927		751.9	658			4.775	2097		789	376.03			4.775	383		888.2	307.5
4.78333	7397		888.6	303.135			4.78333	-1969		753.2	496			4.78333	2130		789.8	321			4.78333	383		889.2	325.357
4.79167	5814		889.3	267.459			4.79167	-2007		753.8	108			4.79167	2172		790.9	382.758			4.79167	385		890	286.857
4.8	4234		890.3	445.946			4.8	-2041		754.7	96			4.8	2228		791.9	294.788			4.8	387		890.9	343.071
4.80833	2681		891.4	381.514			4.80833	-2073		756.2	818			4.80833	2300		792.8	234.03			4.80833	389		891.9	333
4.81667	1144		892.4	375.027			4.81667	-2104		757.2	294			4.81667	2393		793.7	273.515			4.81667	391		892.9	347.357
4.825	-387		893.3	316.432			4.825	-2138		758.2	694			4.825	2508		794.5	279.424			4.825	392		893.5	130
4.83333	-1887		893.9	166.378			4.83333	-2176		759.1	362			4.83333	2643		795.5	377.03			4.83333	393		894.2	288.643
4.84167	-3394		894.7	751.568			4.84167	-2218		760.2	346			4.84167	2795		796.6	338.97			4.84167	391		895.1	278
4.85	-4868		895.8	365.514			4.85	-2264		761.8	370			4.85	2960		797.6	252.909			4.85	390		896	274.857
4.85833	-6333		896.7	282.054			4.85833	-2313		762.6	136			4.85833	3133		798.5	260.212			4.85833	388		896.7	223.643
4.86667	-7774		897.5	321.514			4.86667	-2364		763.1	142			4.86667	3305		799.1	192.606			4.86667	385		897.5	220.143
4.875	-9171		898.3	299.459			4.875	-2412		763.6	92			4.875	3468		800.1	336.152			4.875	380		898.3	302.786
4.88333	-10550		899.1	299.351			4.88333	-2453		764.1	164			4.88333	3617		801.1	295.455			4.88333	375		899.4	325.929
4.89167	-11886		899.8	313.189			4.89167	-2486		764.6	94			4.89167	3746		802.1	211.939			4.89167	371		900.3	292.571
4.9	-13219		900.9	373.73			4.9	-2509		765.4	302			4.9	3851		802.9	252.818			4.9	369		901.2	247.571
4.90833	-14534		901.8	288.973			4.90833	-2525		766.5	910			4.90833	3928		803.8	176.485			4.90833	368		902	257.071
4.91667	-15843		902.7	445.622			4.91667	-2537		767.6	78			4.91667	3977		804.4	227.273			4.91667	366		902.7	210.214
4.925	-17153		903.5	311.568			4.925	-2550		768.4	178			4.925	4002		805.1	234.152			4.925	363		903.5	250.5
4.93333	-18441		904.4	291.676			4.93333	-2563		769.4	106			4.93333	4007		806	257.182			4.93333	361		904.3	315.857
4.94167	-19737		905.4	1027.14			4.94167	-2576		770.3	336			4.94167	3996		806.9	240.697			4.94167	359		905.3	318.571
4.95	-21012		906.1	266.378			4.95	-2589		771.8	244			4.95	3975		807.8	254.121			4.95	357		906.2	234.214
4.95833	-22291		907	311.243			4.95833	-2600		773.3	288			4.95833	3945		808.7	203			4.95833	355		907.1	284.857
4.96667	-23562		907.8	258.595			4.96667	-2611		774.5	252			4.96667	3912		809.5	190.182			4.96667	352		908	249
4.975	-24806		908.7	266.162			4.975	-2620		775.8	950			4.975	3877		810.4	250.333			4.975	349		908.8	215.071
4.98333	-26044		909.4	266.378			4.98333	-2628		776.6	146			4.98333	3844		811.3	247.273			4.98333	347		909.6	249.357
4.99167	-27236		910.4	266.919			4.99167	-2637		777.4	36			4.99167	3813		812.3	197.697			4.99167	348		910.1	174.571
5	-28411		911.2	252.216			5	-2646		778	94			5	3784		813	184.394			5	349		911	280.571
5.00833	-29557		912.1	226.811			5.00833	-2659		778.9	250			5.00833	3757		813.7	203.485			5.00833	350		912.2	359.929
5.01667	-30686		912.8	232			5.01667	-2668		779.7	158			5.01667	3730		814.5	216.636			5.01667	352		912.8	22.0714
5.025	-31810		913.6	261.73			5.025	-2672		780.4	288			5.025	3701		815.3	179.667			5.025	357		913.4	258.714
5.03333	-32905		914.4	373.297			5.03333	-2670		781.4	78			5.03333	3671		816.1	183.606			5.03333	366		914	20
5.04167	-33996		914.9	905.514			5.04167	-2665		782.1	262			5.04167	3638		817	208.727			5.04167	378		914.6	376.643
5.05	-35055		915.6	12.7568			5.05	-2661		783.1	158			5.05	3602		817.8	240.545			5.05	394		915.2	5.42857
5.05833	-36101		916.2	888.973			5.05833	-2663		783.7	68			5.05833	3560		818.8	196.97			5.05833	414		915.8	274.714
5.06667	-37133		917.1	518.486			5.06667	-2673		784.2	126			5.06667	3515		819.5	178.364			5.06667	440		916.6	188.571
5.075	-38149		918	232.324			5.075	-2685		785	68			5.075	3466		820.4	238.364			5.075	470		917.3	229.643
5.08333	-39169		918.9	290.811			5.08333	-2690		786	124			5.08333	3416		821.4	288.091			5.08333	502		918.3	221.357
5.09167	-40165		919.8	249.189			5.09167	-2687		787	146			5.09167	3365		822.4	228.242			5.09167	534		919.1	183.357
5.1	-41159		920.8	300.649			5.1	-2678		788.1	94			5.1	3312		823.1	173.212			5.1	562		919.8	195
5.10833	-42134		921.8	576.541			5.10833	-2666		789.1	76			5.10833	3259		823.9	161.909			5.10833	585		920.7	262.143
5.11667	-43097		922.6	391.892			5.11667	-2656		789.5	94			5.11667	3206		824.7	188.576			5.11667	600		921.6	238
5.125	-44057		923.5	280.108			5.125	-2650		789.9	136			5.125	3154		825.5	209.606			5.125	607		922.5	218.643
5.13333	-44993		924.5	313.405			5.13333	-2646		791.2	208			5.13333	3104		826.4	167.394			5.13333	606		923.5	267.929
5.14167	-45928		925.4	223.459			5.14167	-2642		791.9	74			5.14167	3055		827	145.697			5.14167	597		924.5	206.857
5.15	-46830		926.2	272			5.15	-2636		793	442			5.15	3009		827.7	172.424			5.15	583		925.5	283.214
5.15833	-47712		927	253.514			5.15833	-2628		793.7	422			5.15833	2966		828.4	115.697			5.15833	565		926.4	264.714
5.16667	-48569		927.7	551.027			5.16667	-2620		795.1	486			5.16667	2926		829.1	160.788			5.16667	544		927.5	247.643
5.175	-49402		928.8	348.324			5.175	-2614		796.1	286			5.175	2889		829.7	153.182			5.175	523		928.1	178.286
5.18333	-50231		929.9	256.757			5.18333	-2613		797.4	372			5.18333	2853		830.6	203.273			5.18333	504		928.8	169
5.19167	-51038		930.7	100.541			5.19167	-2617		798.6	406			5.19167	2819		831.3	81.6667			5.19167	488		929.7	258.214
5.2	-51844		931.3	2256.22			5.2	-2624		800.8	194			5.2	2786		831.9	205.212			5.2	475		930.7	257.357
5.20833	-52631		932.4	270.811			5.20833	-2631		802	184			5.20833	2754		832.8	180.061			5.20833	462		931.6	225.929
5.21667	-53400		933.4	299.459			5.21667	-2641		803.1	232			5.21667	2724		833.7	194.636			5.21667	450		932.5	224.143
5.225	-54161		934.3	298.054			5.225	-2659		803.7	34			5.225	2696		834.7	186.727			5.225	438		933	25.7857
5.23333	-54906		935.3	314.919			5.23333	-2684		805.1	156			5.23333	2667		835.4	139.182			5.23333	427		933.6	252.429
5.24167	-55657		936.4	304.541			5.24167	-2715		806	146			5.24167	2638		836.1	198.667			5.24167	418		934.5	182.071
5.25	-56394		937.3	198.703			5.25	-2753		807.4	502			5.25	2610		837.1	178.97			5.25	411		935.1	176.214
5.25833	-57129		938.1	269.514			5.25833	-2792		808.1	32			5.25833	2583		837.9	182.667			5.25833	405		936	240.357
5.26667	-57848		939.1	262.486			5.26667	-2830		809	172			5.26667	2556		838.7	145.697			5.26667	399		936.9	198.143
5.275	-58539		939.9	239.784			5.275	-2867		809.8	192			5.275	2529		839.5	178.848			5.275	395		937.8	224.714
5.28333	-59210		940.7	190.486			5.28333	-2904		810.8	204			5.28333	2502		840.4	165.758			5.28333	392		938.7	211
5.29167	-59849		941.4	222.162			5.29167	-2942		811.4	68			5.29167	2476		841.3	203.879			5.29167	392		939.5	176.571
5.3	-60473		942	163.351			5.3	-2979		812.4	136			5.3	2451		842.2	187.727			5.3	392		940.4	256
5.30833	-61076		942.8	151.784			5.30833	-3018		813.1	174			5.30833	2428		843.3	215.182			5.30833	393		941.2	130.643
5.31667	-61668		943.4	191.243			5.31667	-3057		814.3	318			5.31667	2406		844.2	141.091			5.31667	394		941.8	199.214
5.325	-62255		943.9	21.7297			5.325	-3098		814.9	146			5.325	2386		844.9	192.212			5.325	395		942.7	253.857
5.33333	-62828		944.4	265.297			5.33333	-3141		816.2	150			5.33333	2368		845.9	164.515			5.33333	397		943.6	156.714
5.34167	-63402		945.2	158.703			5.34167	-3186		817.2	234			5.34167	2351		846.8	221.333			5.34167	399		944.4	227.857
5.35	-63961		945.8	232.108			5.35	-3233		819	230			5.35	2334		847.3	4.66667			5.35	400		945.4	252.929
5.35833	-64510		946.6	180.216			5.35833	-3282		820.1	144			5.35833	2317		847.9	226.515			5.35833	401		946.3	191.857
5.36667	-65045		947.6	213.189			5.36667	-3333		821.1	186			5.36667	2299		848.9	194.848			5.36667	401		946.9	250.429
5.375	-65564		948.4	201.838			5.375	-3383		823	112			5.375	2283		849.7	163.03			5.375	402		947.7	136.714
5.38333	-66076		949.3	244.757			5.38333	-3430		823.7	134			5.38333	2268		850.6	155.727			5.38333	403		948.4	164.286
5.39167	-66571		950.2	223.351			5.39167	-3473		825.5	36			5.39167	2253		851.6	221.576			5.39167	404		949.2	199.429
5.4	-67061		950.8	98.0541			5.4	-3512		826.1	212			5.4	2238		852.6	189.364			5.4	406		950.1	218.429
5.40833	-67536		951.4	336.973			5.40833	-3552		827.2	182			5.40833	2224		853.6	217.848			5.40833	409		951	212
5.41667	-68000		952.1	609.622			5.41667	-3595		828.7	208			5.41667	2211		854.6	206.727			5.41667	413		952	247.929
5.425	-68456		953.2	37176.4			5.425	-3645		829.7	242			5.425	2199		855.5	165.212			5.425	418		952.9	202.643
5.43333	-68895		953.8	4460			5.43333	-3701		830	72			5.43333	2187		856.5	189.97			5.43333	425		953.8	222.714
5.44167	-69330		954.5	167.568			5.44167	-3761		830.9	106			5.44167	2176		857.4	193.667			5.44167	432		954.6	163.143
5.45	-69748		955.1	220.757			5.45	-3824		832	76			5.45	2167		858.6	232.091			5.45	441		955.4	172.357
5.45833	-70157		955.7	338.378			5.45833	-3888		834.1	144			5.45833	2159		859.5	205.485			5.45833	451		956.1	161.643
5.46667	-70559		956.5	378.703			5.46667	-3954		834.9	70			5.46667	2153		860.4	189.879			5.46667	461		956.9	201.714
5.475	-70956		957	8.54054			5.475	-4020		835.8	102			5.475	2148		861	3.21212			5.475	471		957.9	222.5
5.48333	-71358		957.6	593.405			5.48333	-4086		836.7	218			5.48333	2145		861.5	210.788			5.48333	480		958.9	271.143
5.49167	-71753		958.6	301.838			5.49167	-4152		838.2	176			5.49167	2143		862.5	171			5.49167	491		959.9	201.429
5.5	-72149		959.5	184.757			5.5	-4220		839.8	240			5.5	2144		863.5	148.394			5.5	503		960.7	184.286
5.50833	-72536		960.4	271.027			5.50833	-4294		840.8	140			5.50833	2147		864.3	173.97			5.50833	516		961.5	172.429
5.51667	-72914		961.4	263.243			5.51667	-4370		841.9	38			5.51667	2152		865.2	125.424			5.51667	528		962.4	181.857
5.525	-73285		962.4	281.081			5.525	-4443		843.7	110			5.525	2159		866	148.152			5.525	540		963.1	187.786
5.53333	-73643		963	7.13514			5.53333	-4514		844.7	236			5.53333	2166		866.9	172.758			5.53333	549		964	231.5
5.54167	-73999		963.6	258.811			5.54167	-4580		846.2	84			5.54167	2173		867.7	144.879			5.54167	557		965	175.429
5.55	-74344		964.5	250.703			5.55	-4646		846.9	68			5.55	2181		868.5	125.091			5.55	562		965.8	168.214
5.55833	-74684		965.3	193.946			5.55833	-4714		847.3	78			5.55833	2191		869.3	150.061			5.55833	566		966.6	280.5
5.56667	-75017		966.1	664.757			5.56667	-4787		848	102			5.56667	2201		870	106.242			5.56667	568		967.5	161.071
5.575	-75340		966.8	374.162			5.575	-4861		849.3	76			5.575	2212		870.8	178.788			5.575	568		968.3	130.286
5.58333	-75658		967.4	220.324			5.58333	-4933		850.5	74			5.58333	2222		871.6	149.939			5.58333	565		969.1	190.143
5.59167	-75966		968.3	176.865			5.59167	-4999		850.9	190			5.59167	2234		872.6	181.515			5.59167	561		969.9	205.286
5.6	-76273		969.2	274.27			5.6	-5058		851.6	68			5.6	2249		873.5	154.606			5.6	555		970.8	207.071
5.60833	-76572		970.1	361.405			5.60833	-5110		853.1	200			5.60833	2266		874.4	149.394			5.60833	549		971.7	191.143
5.61667	-76863		970.6	7.24324			5.61667	-5157		854.4	76			5.61667	2285		875.1	133.758			5.61667	543		972.3	109.857
5.625	-77148		971.2	234.703			5.625	-5199		855.2	76			5.625	2306		875.9	107.242			5.625	536		972.9	200.714
5.63333	-77423		972	80.973			5.63333	-5237		856.1	110			5.63333	2330		876.7	165			5.63333	531		973.7	149.643
5.64167	-77696		972.5	303.568			5.64167	-5272		856.9	74			5.64167	2358		877.7	171.485			5.64167	528		974.4	193.214
5.65	-77967		973.4	130.703			5.65	-5304		857.7	76			5.65	2391		878.7	199.909			5.65	527		975.3	163.429
5.65833	-78246		974.1	492.865			5.65833	-5334		858.7	76			5.65833	2428		879.6	155.273			5.65833	526		976.4	228.714
5.66667	-78531		975.1	203.568			5.66667	-5364		860.8	220			5.66667	2471		880.4	101.364			5.66667	527		977.5	219.143
5.675	-78819		976	161.73			5.675	-5394		862.4	440			5.675	2517		881	164.273			5.675	529		978.7	211.714
5.68333	-79109		976.7	177.73			5.68333	-5423		863	36			5.68333	2567		881.9	142.424			5.68333	533		979.7	187.429
5.69167	-79390		977.6	167.027			5.69167	-5450		864.3	152			5.69167	2618		882.7	156.182			5.69167	540		980.6	218.571
5.7	-79666		978.5	209.838			5.7	-5473		865.9	144			5.7	2669		883.4	73.3333			5.7	547		981.7	155.5
5.70833	-79931		979.4	194.595			5.70833	-5491		867.3	76			5.70833	2718		884	130.939			5.70833	557		982.7	214.714
5.71667	-80189		980.2	175.676			5.71667	-5504		868.6	150			5.71667	2763		884.7	109.333			5.71667	570		983.6	204.071
5.725	-80442		981.1	480.973			5.725	-5513		870.1	114			5.725	2801		885.7	151.636			5.725	584		984.5	158.214
5.73333	-80686		981.9	161.081			5.73333	-5519		870.9	104			5.73333	2830		886.7	129.848			5.73333	600		985.4	204.929
5.74167	-80929		982.7	170.27			5.74167	-5521		873.2	36			5.74167	2852		887.6	144.212			5.74167	617		986.3	166.429
5.75	-81163		983.5	206.162			5.75	-5520		874.1	264			5.75	2867		888.3	123.121			5.75	637		987.3	175.714
5.75833	-81392		984.3	219.568			5.75833	-5516		875.2	174			5.75833	2876		889.1	153.091			5.75833	659		988.2	203.357
5.76667	-81616		985.2	214.919			5.76667	-5509		875.8	0			5.76667	2877		889.9	168.636			5.76667	683		989.2	188.143
5.775	-81837		986.3	221.73			5.775	-5497		878.1	70			5.775	2872		891	163.788			5.775	708		990.2	188.5
5.78333	-82062		987.1	133.514			5.78333	-5481		878.5	98			5.78333	2860		891.9	125.121			5.78333	735		991.2	186.214
5.79167	-82283		988	180.432			5.79167	-5462		879.3	180			5.79167	2845		892.9	158.939			5.79167	763		992.1	127.071
5.8	-82507		989	253.946			5.8	-5440		880.5	84			5.8	2827		893.8	141.606			5.8	792		992.7	111.857
5.80833	-82729		989.8	170.811			5.80833	-5414		881.1	68			5.80833	2808		894.9	149.788			5.80833	821		993.5	184.5
5.81667	-82947		990.6	159.027			5.81667	-5383		883.2	288			5.81667	2787		895.8	139.697			5.81667	850		994.1	3.78571
5.825	-83163		991.4	186.703			5.825	-5347		884.1	240			5.825	2766		896.7	145.121			5.825	878		994.6	226.857
5.83333	-83370		992.4	203.784			5.83333	-5306		885.2	36			5.83333	2746		897.6	123.091			5.83333	903		995.7	191.714
5.84167	-83573		993.3	139.676			5.84167	-5263		886.5	76			5.84167	2727		898.4	114.636			5.84167	924		996.4	84.8571
5.85	-83763		994.1	207.351			5.85	-5218		888	190			5.85	2707		899.2	106			5.85	940		997.2	176.357
5.85833	-83939		995	210.703			5.85833	-5171		889.9	84			5.85833	2687		900.1	109.03			5.85833	950		997.9	124.643
5.86667	-84107		995.9	203.568			5.86667	-5122		890.6	384			5.86667	2665		900.9	161.03			5.86667	955		998.7	102.929
5.875	-84276		996.6	186.486			5.875	-5069		891.6	72			5.875	2641		901.8	125.273			5.875	957		999.5	146.929
5.88333	-84455		997.6	214.919			5.88333	-5007		893	76			5.88333	2616		902.6	110.636			5.88333	956		1000.3	174
5.89167	-84641		998.5	218.595			5.89167	-4935		895	76			5.89167	2589		903.3	102.424			5.89167	950		1001.2	120.786
5.9	-84837		999.5	283.676			5.9	-4856		895.6	36			5.9	2562		904	119.273			5.9	943		1002.2	192.286
5.90833	-85029		1000.5	158.595			5.90833	-4766		896.6	76			5.90833	2535		904.8	102.818			5.90833	934		1003.2	174.714
5.91667	-85205		1001.3	148.757			5.91667	-4674		897	72			5.91667	2508		905.7	130.606			5.91667	926		1004.3	169.929
5.925	-85365		1002	146.919			5.925	-4585		898	74			5.925	2479		906.7	151.212			5.925	918		1005.3	192.571
5.93333	-85507		1003	235.243			5.93333	-4500		898.3	74			5.93333	2450		907.5	103.758			5.93333	911		1006.3	153.714
5.94167	-85642		1004	237.73			5.94167	-4425		899	66			5.94167	2421		908.4	136.879			5.94167	905		1007.2	159.429
5.95	-85772		1004.7	30.0541			5.95	-4355		900	38			5.95	2392		909.3	119.515			5.95	901		1008.2	151
5.95833	-85906		1005.2	190.27			5.95833	-4284		901	108			5.95833	2362		910.1	117.515			5.95833	898		1008.9	120
5.96667	-86042		1006.3	833.946			5.96667	-4204		901.8	36			5.96667	2334		911.1	142.03			5.96667	899		1009.7	135.143
5.975	-86174		1007	214.486			5.975	-4112		905.6	180			5.975	2308		912	140.03			5.975	901		1010.3	105.857
5.98333	-86303		1007.8	199.892			5.98333	-4008		906.1	70			5.98333	2280		913	130.697			5.98333	904		1011.3	162.571
5.99167	-86419		1008.4	6.7027			5.99167	-3896		908.6	174			5.99167	2254		913.8	142.303			5.99167	908		1012.1	115.286
6	-86524		1009	682.595			6	-3784		909.5	76			6	2230		914.6	97.5152			6	913		1012.9	124.214
6.00833	-86616		1010	207.027			6.00833	-3673		910.4	74			6.00833	2207		915.4	126.303			6.00833	918		1013.8	183.714
6.01667	-86700		1011	144.216			6.01667	-3569		910.9	34			6.01667	2183		916.4	121.545			6.01667	924		1014.8	165
6.025	-86779		1011.8	519.676			6.025	-3473		912.5	108			6.025	2161		917.1	103.545			6.025	932		1015.8	164.857
6.03333	-86852		1012.9	204.541			6.03333	-3383		913	262			6.03333	2139		917.9	117.727			6.03333	941		1016.8	176
6.04167	-86922		1013.9	138.054			6.04167	-3296		913.5	70			6.04167	2118		918.8	160.424			6.04167	950		1017.4	15.4286
6.05	-86990		1014.7	137.297			6.05	-3207		914.2	110			6.05	2098		919.7	138.394			6.05	960		1018	187.286
6.05833	-87059		1015.4	141.514			6.05833	-3114		915.4	114			6.05833	2079		920.7	119.394			6.05833	971		1018.9	168.071
6.06667	-87130		1016.3	148.432			6.06667	-3013		916.6	172			6.06667	2060		921.3	78.2727			6.06667	982		1019.9	156.786
6.075	-87209		1016.9	238.27			6.075	-2905		918.7	218			6.075	2041		922.1	165.576			6.075	994		1020.8	148.214
6.08333	-87298		1017.6	121.73			6.08333	-2795		919.8	168			6.08333	2024		922.8	159			6.08333	1006		1021.6	146.357
6.09167	-87390		1018.3	141.622			6.09167	-2682		920.8	148			6.09167	2007		923.8	182.788			6.09167	1019		1022.5	157.214
6.1	-87485		1019.2	615.784			6.1	-2569		921.3	70			6.1	1991		924.7	91.4242			6.1	1031		1023.5	120.071
6.10833	-87576		1020.1	161.946			6.10833	-2455		922.4	124			6.10833	1974		925.5	130.364			6.10833	1043		1024.3	138.071
6.11667	-87665		1020.9	96.7568			6.11667	-2342		923.3	76			6.11667	1956		926.2	107.424			6.11667	1056		1025.3	164.929
6.125	-87751		1021.8	150.162			6.125	-2229		925	76			6.125	1938		927.4	145.636			6.125	1070		1026.1	73.5
6.13333	-87834		1022.3	16			6.13333	-2115		926.2	110			6.13333	1920		928.4	119.545			6.13333	1083		1026.7	146.857
6.14167	-87918		1023	372.324			6.14167	-1999		926.7	70			6.14167	1903		929.4	132.606			6.14167	1096		1027.7	126.429
6.15	-88002		1023.8	1018.49			6.15	-1879		928.9	152			6.15	1886		930.2	113.939			6.15	1108		1028.4	119.071
6.15833	-88086		1024.6	720.216			6.15833	-1756		930	76			6.15833	1870		931	83.8788			6.15833	1121		1029.2	125.786
6.16667	-88169		1025.4	158.162			6.16667	-1628		930.8	74			6.16667	1854		931.9	115.879			6.16667	1134		1030	107.929
6.175	-88248		1026.5	144.108			6.175	-1497		932.1	152			6.175	1839		933	157.273			6.175	1147		1030.8	117.929
6.18333	-88323		1027.5	117.297			6.18333	-1364		934.3	214			6.18333	1825		934.1	124.424			6.18333	1160		1031.6	162.286
6.19167	-88395		1028.1	268.757			6.19167	-1230		935.9	208			6.19167	1811		935.2	135.909			6.19167	1172		1032.4	113.643
6.2	-88468		1028.7	239.784			6.2	-1100		936.8	74			6.2	1797		936	120.788			6.2	1184		1033.2	123.286
6.20833	-88542		1029.3	620.216			6.20833	-971		937.7	150			6.20833	1785		936.8	133.455			6.20833	1196		1034.2	164.143
6.21667	-88621		1030	102.919			6.21667	-839		938.3	70			6.21667	1775		937.5	73.4848			6.21667	1208		1035.3	145.143
6.225	-88705		1030.9	579.351			6.225	-700		940	76			6.225	1765		938.2	86.4545			6.225	1221		1036	104.357
6.23333	-88791		1031.6	866.811			6.23333	-556		941.3	76			6.23333	1755		939.1	80.9091			6.23333	1234		1036.9	120.643
6.24167	-88880		1032.5	159.892			6.24167	-416		942.3	76			6.24167	1746		939.8	95.4545			6.24167	1248		1037.7	133.643
6.25	-88970		1033.3	156.541			6.25	-282		944.4	76			6.25	1737		940.7	96.1212			6.25	1263		1038.5	106.143
6.25833	-89062		1034	114.595			6.25833	-158		946.3	76			6.25833	1729		941.5	101.485			6.25833	1278		1039.3	107
6.26667	-89156		1034.7	117.189			6.26667	-42		947.6	138			6.26667	1722		942.2	113.091			6.26667	1293		1040.2	160.357
6.275	-89249		1035.4	148.432			6.275	72		948.7	76			6.275	1717		942.9	96.2727			6.275	1311		1041.2	153.571
6.28333	-89343		1036.3	159.027			6.28333	192		950	36			6.28333	1714		943.7	122.97			6.28333	1331		1042.1	108.214
6.29167	-89435		1037.2	170.595			6.29167	322		950.3	34			6.29167	1712		944.4	109.697			6.29167	1354		1043.1	135.857
6.3	-89526		1038.3	137.297			6.3	452		952	104			6.3	1712		945.3	97.2121			6.3	1382		1044.2	158.929
6.30833	-89614		1038.9	6.7027			6.30833	585		952.6	140			6.30833	1713		946.1	102.818			6.30833	1413		1045.3	234.429
6.31667	-89699		1039.5	205.73			6.31667	715		954	198			6.31667	1715		947.1	93.5758			6.31667	1448		1046.2	84.8571
6.325	-89783		1040.5	112.649			6.325	845		955	94			6.325	1718		947.9	89.9697			6.325	1490		1047	116.714
6.33333	-89869		1041.5	251.892			6.33333	979		956.1	80			6.33333	1722		948.7	110.273			6.33333	1537		1047.6	91.6429
6.34167	-89962		1042.4	131.784			6.34167	1118		956.8	34			6.34167	1727		949.8	163.273			6.34167	1591		1048.4	137.929
6.35	-90058		1043.5	184.649			6.35	1268		958.2	76			6.35	1732		950.9	154.97			6.35	1651		1049.3	146.714
6.35833	-90158		1044.3	133.189			6.35833	1422		961.1	190			6.35833	1739		952	147.364			6.35833	1716		1050	55.2143
6.36667	-90259		1045	66.4865			6.36667	1582		964.1	174			6.36667	1747		952.8	31.4242			6.36667	1782		1050.8	190.5
6.375	-90360		1045.5	148.324			6.375	1739		964.9	74			6.375	1755		953.4	89.3333			6.375	1847		1051.5	83.5
6.38333	-90461		1046.3	90.5946			6.38333	1887		969.8	148			6.38333	1765		954.3	71.9091			6.38333	1909		1052.2	129.429
6.39167	-90555		1047	853.405			6.39167	2028		970.5	36			6.39167	1776		955.2	115.818			6.39167	1965		1053.2	125.857
6.4	-90644		1047.6	834.054			6.4	2161		971.3	70			6.4	1788		956.2	92			6.4	2013		1054	103.786
6.40833	-90725		1048.5	151.784			6.40833	2291		971.6	70			6.40833	1801		957.1	88.4545			6.40833	2049		1054.8	98.7143
6.41667	-90801		1049.2	91.6757			6.41667	2416		975.3	70			6.41667	1815		958.1	119.061			6.41667	2074		1055.6	111.857
6.425	-90875		1049.9	131.351			6.425	2542		975.6	64			6.425	1831		959	96.7576			6.425	2086		1056.5	112.143
6.43333	-90947		1050.7	137.514			6.43333	2668		977.6	76			6.43333	1848		960	105.424			6.43333	2086		1057.4	109.714
6.44167	-91021		1051.4	100.757			6.44167	2797		981.8	76			6.44167	1866		960.9	92.5152			6.44167	2076		1058.3	94.2857
6.45	-91094		1052.3	150.811			6.45	2934		982.9	76			6.45	1885		961.8	98.9091			6.45	2060		1058.9	121.714
6.45833	-91163		1053.1	89.1892			6.45833	3075		984.9	140			6.45833	1905		962.4	13.3636			6.45833	2037		1059.8	123.857
6.46667	-91231		1054	320			6.46667	3222		985.8	76			6.46667	1926		963	95.1515			6.46667	2011		1060.9	120.143
6.475	-91302		1054.7	106.595			6.475	3373		987	220			6.475	1947		964	114.212			6.475	1985		1061.7	95.9286
6.48333	-91377		1055.3	84.3243			6.48333	3527		992.9	44			6.48333	1971		965.2	119.667			6.48333	1961		1062.4	117.929
6.49167	-91456		1056	404.216			6.49167	3685		993.5	68			6.49167	1994		966.2	79.3939			6.49167	1937		1063.3	100.286
6.5	-91540		1056.8	104.108			6.5	3841		994.6	76			6.5	2019		967	69.9394			6.5	1915		1064.2	115.929
6.50833	-91624		1057.7	141.514			6.50833	4000		995.8	152			6.50833	2045		967.7	73.9697			6.50833	1897		1065.1	84.7857
6.51667	-91707		1058.7	128.757			6.51667	4161		1000.3	110			6.51667	2072		968.4	120.424			6.51667	1883		1065.9	104.429
6.525	-91785		1059.6	117.081			6.525	4329		1005	74			6.525	2100		969.1	56.3939			6.525	1872		1066.6	87.0714
6.53333	-91853		1060.2	102.486			6.53333	4501		1006.7	144			6.53333	2129		969.7	73.9394			6.53333	1863		1067.3	110.929
6.54167	-91913		1061	120.324			6.54167	4671		1008	152			6.54167	2159		970.5	74.3939			6.54167	1857		1068.1	100.929
6.55	-91964		1061.8	106.27			6.55	4840		1009.8	152			6.55	2189		971.3	90.9394			6.55	1854		1068.8	71.4286
6.55833	-92012		1062.6	125.73			6.55833	5000		1014	112			6.55833	2218		972.2	89.6364			6.55833	1855		1069.5	96.5714
6.56667	-92060		1063.3	112.541			6.56667	5154		1014.8	36			6.56667	2248		973.1	97.9091			6.56667	1859		1070.2	97.7857
6.575	-92117		1064.1	77.8378			6.575	5305		1018	76			6.575	2280		974	84.5152			6.575	1866		1071.1	100.643
6.58333	-92182		1064.8	69.6216			6.58333	5462		1021	76			6.58333	2312		974.8	63.2121			6.58333	1876		1071.9	99.6429
6.59167	-92252		1065.5	133.946			6.59167	5628		1023.5	74			6.59167	2345		975.5	66.8182			6.59167	1887		1072.7	94.5714
6.6	-92322		1066.3	46.9189			6.6	5799		1023.9	102			6.6	2377		976.3	82.2424			6.6	1901		1073.5	100.286
6.60833	-92388		1067	165.405			6.60833	5979		1024.9	44			6.60833	2410		977.3	119.727			6.60833	1916		1074.3	109
6.61667	-92449		1067.9	78.5946			6.61667	6158		1025.6	138			6.61667	2443		978.2	24.1515			6.61667	1931		1075.1	111.214
6.625	-92505		1068.8	146.486			6.625	6335		1028.7	76			6.625	2477		978.8	97.3636			6.625	1945		1076.1	120.286
6.63333	-92558		1069.5	11.8919			6.63333	6507		1030.4	76			6.63333	2510		979.7	93.1818			6.63333	1958		1076.7	1.64286
6.64167	-92608		1070.1	373.189			6.64167	6671		1031.6	74			6.64167	2545		980.7	122.242			6.64167	1970		1077.2	88.1429
6.65	-92655		1070.8	287.676			6.65	6828		1032	34			6.65	2579		981.8	83.3636			6.65	1981		1077.9	123.786
6.65833	-92700		1071.6	7.13514			6.65833	6977		1036	38			6.65833	2613		982.7	100.97			6.65833	1990		1078.9	90
6.66667	-92745		1072.2	127439			6.66667	7123		1039.7	78			6.66667	2647		983.4	50.2727			6.66667	1996		1079.8	110.929
6.675	-92789		1072.9	20821.9			6.675	7263		1040.4	34			6.675	2681		984.2	151.03			6.675	2000		1080.8	118.143
6.68333	-92835		1073.6	1726.05			6.68333	7400		1043.1	76			6.68333	2714		985.2	111.727			6.68333	2003		1081.5	102
6.69167	-92879		1074.8	479.676			6.69167	7534		1045.8	102			6.69167	2748		986	60.3333			6.69167	2005		1082.4	109.929
6.7	-92919		1075.6	951.676			6.7	7663		1046.2	0			6.7	2783		986.8	85.2121			6.7	2008		1083.4	91.3571
6.70833	-92953		1076.4	728.649			6.70833	7788		1047.5	76			6.70833	2819		987.6	76.0909			6.70833	2010		1084.3	136.571
6.71667	-92980		1077.3	442.27			6.71667	7908		1051.5	76			6.71667	2856		988.4	71.0303			6.71667	2013		1085.2	82.9286
6.725	-93001		1078.5	337.297			6.725	8022		1052.8	240			6.725	2893		989.2	76.2424			6.725	2017		1086	131.357
6.73333	-93019		1079.4	132.865			6.73333	8132		1054.9	76			6.73333	2930		990.3	82.2727			6.73333	2021		1086.8	103.857
6.74167	-93037		1080.3	90.3784			6.74167	8238		1056.9	38			6.74167	2967		991.3	58.8485			6.74167	2025		1087.8	91.2857
6.75	-93059		1081.1	123.892			6.75	8341		1058.2	240			6.75	3004		992.1	65.1818			6.75	2030		1088.6	95.0714
6.75833	-93093		1082.2	139.027			6.75833	8436		1063	76			6.75833	3041		993	74.2121			6.75833	2035		1089.4	94.8571
6.76667	-93135		1083.2	131.135			6.76667	8526		1069.6	152			6.76667	3077		993.8	74.2121			6.76667	2041		1090.4	108.714
6.775	-93181		1083.8	73.2973			6.775	8608		1071.1	38			6.775	3115		994.6	78.303			6.775	2048		1091.5	122.857
6.78333	-93226		1084.5	102.703			6.78333	8680		1073.1	76			6.78333	3154		995.4	77.7273			6.78333	2055		1092.4	74.1429
6.79167	-93262		1085.1	42.8108			6.79167	8744		1075.6	38			6.79167	3192		996.2	71.8788			6.79167	2063		1093.4	108.786
6.8	-93286		1085.7	69.2973			6.8	8797		1080	36			6.8	3232		997.3	82.6667			6.8	2071		1094.2	80.8571
6.80833	-93303		1086.5	357.514			6.80833	8841		1080.3	34			6.80833	3271		998.3	76.3333			6.80833	2079		1095.1	127.857
6.81667	-93320		1087.1	53.5135			6.81667	8870		1087.2	38			6.81667	3311		999.4	86.2121			6.81667	2087		1096	101.429
6.825	-93338		1087.8	94.8108			6.825	8880		1088.3	76			6.825	3351		1000.2	63.9091			6.825	2094		1096.9	78.0714
6.83333	-93357		1088.6	120.216			6.83333	8874		1089.9	38			6.83333	3391		1001.1	99.303			6.83333	2103		1097.5	88.5
6.84167	-93374		1089.4	72.2162			6.84167	8855		1091.3	76			6.84167	3432		1002.1	90.1818			6.84167	2112		1098.3	53
6.85	-93389		1090.1	66.1622			6.85	8826		1097.8	76			6.85	3472		1003	79.7879			6.85	2122		1099	65.0714
6.85833	-93402		1090.7	115.135			6.85833	8797		1098.8	76			6.85833	3512		1003.9	86.7273			6.85833	2130		1099.6	76.1429
6.86667	-93414		1091.5	216.108			6.86667	8771		1099.8	36			6.86667	3552		1004.7	67.4242			6.86667	2137		1100.3	65.0714
6.875	-93429		1092	275.135			6.875	8745		1100.5	38			6.875	3592		1005.6	74.6667			6.875	2144		1100.9	77.6429
6.88333	-93446		1092.9	109.622			6.88333	8710		1103.3	76			6.88333	3632		1006.6	65.4545			6.88333	2153		1101.9	94.3571
6.89167	-93464		1093.6	48.1081			6.89167	8660		1105.9	40			6.89167	3672		1007.7	77.6364			6.89167	2162		1103.1	100.714
6.9	-93482		1094.4	533.189			6.9	8589		1106.7	1976			6.9	3714		1008.7	76.8485			6.9	2172		1104	91.7143
6.90833	-93499		1095.2	243.568			6.90833	8494		1107.8	120			6.90833	3756		1009.6	46.0606			6.90833	2181		1104.9	112.786
6.91667	-93522		1095.9	43.5676			6.91667	8383		1109.4	244			6.91667	3797		1010.2	49.697			6.91667	2189		1105.9	100.5
6.925	-93548		1096.6	843.243			6.925	8260		1111.8	76			6.925	3838		1011	55.0909			6.925	2198		1106.8	74.8571
6.93333	-93577		1097.4	123.459			6.93333	8130		1115.3	38			6.93333	3877		1011.8	75.1818			6.93333	2208		1107.5	167.214
6.94167	-93606		1098.2	75.4595			6.94167	7997		1116.8	112			6.94167	3917		1012.5	29.0909			6.94167	2218		1108.4	62.6429
6.95	-93633		1099	277.622			6.95	7857		1118.3	78			6.95	3957		1013.3	53.2727			6.95	2229		1109.2	84.4286
6.95833	-93660		1099.6	65.6216			6.95833	7716		1119	34			6.95833	3995		1014	63.5758			6.95833	2238		1110.2	87.0714
6.96667	-93684		1100.3	90.4865			6.96667	7569		1120.3	76			6.96667	4035		1014.8	29.697			6.96667	2246		1110.8	52.2857
6.975	-93705		1101.3	165.514			6.975	7416		1121.6	76			6.975	4074		1015.3	51.1515			6.975	2255		1111.7	100.5
6.98333	-93723		1102.5	792.649			6.98333	7256		1124.3	76			6.98333	4114		1016.3	51			6.98333	2264		1112.6	86
6.99167	-93736		1103.5	134.919			6.99167	7085		1126.8	166			6.99167	4152		1017	57.6667			6.99167	2273		1113.5	98.8571
7	-93747		1104.4	100.973			7	6909		1127.1	0			7	4192		1017.8	51.303			7	2282		1114.2	66.3571
7.00833	-93756		1105.5	114.595			7.00833	6722		1138	150			7.00833	4231		1018.5	69.6061			7.00833	2292		1114.8	46.8571
7.01667	-93767		1106.4	112.432			7.01667	6532		1140.1	76			7.01667	4270		1019.2	42.7576			7.01667	2302		1115.6	76.4286
7.025	-93781		1107	9.94595			7.025	6333		1141.5	76			7.025	4307		1020	62.5151			7.025	2310		1116.6	116.643
7.03333	-93796		1107.6	135.243			7.03333	6127		1149.4	76			7.03333	4345		1020.8	70.2424			7.03333	2318		1117.7	85.3571
7.04167	-93813		1108.4	94.3784			7.04167	5917		1150.6	76			7.04167	4384		1021.6	70.6667			7.04167	2326		1118.4	61.3571
7.05	-93830		1109.1	329.405			7.05	5700		1152.6	76			7.05	4422		1022.6	70.2424			7.05	2334		1119.1	68.5714
7.05833	-93851		1110.4	117.622			7.05833	5484		1156.5	168			7.05833	4460		1023.4	41.0909			7.05833	2341		1120	216.214
7.06667	-93875		1111.5	353.405			7.06667	5265		1158.6	152			7.06667	4497		1024	39.9697			7.06667	2348		1120.7	190.286
7.075	-93900		1112.2	81.4054			7.075	5045		1166.8	76			7.075	4534		1024.9	66.2424			7.075	2355		1121.7	116.857
7.08333	-93926		1113.4	383.892			7.08333	4822		1171.5	76			7.08333	4572		1025.9	75.7273			7.08333	2363		1122.6	74.7143
7.09167	-93950		1114.7	97.0811			7.09167	4591		1173	76			7.09167	4610		1027	73.4848			7.09167	2372		1123.4	47.3571
7.1	-93971		1115.8	94.2703			7.1	4360		1188.3	76			7.1	4647		1027.8	60.6667			7.1	2382		1124.1	129.429
7.10833	-93990		1116.4	80.2162			7.10833	4123		1200.2	76			7.10833	4682		1028.5	53.4849			7.10833	2392		1124.9	153.071
7.11667	-94010		1117.3	74.4865			7.11667	3886		1222.3	38			7.11667	4716		1029.4	89			7.11667	2403		1126	81.5714
7.125	-94029		1118	168.432			7.125	3645		1224.2	38			7.125	4750		1030.3	45.8182			7.125	2415		1126.9	99.8571
7.13333	-94046		1118.9	92			7.13333	3404		1225.6	76			7.13333	4785		1031	63.2727			7.13333	2429		1127.9	86.1429
7.14167	-94062		1119.7	105.622			7.14167	3167		1245.4	76			7.14167	4819		1032.2	75.2424			7.14167	2443		1128.7	58
7.15	-94077		1120.4	60.1081			7.15	2931		1248.8	76			7.15	4853		1033.2	79.303			7.15	2460		1129.5	110.929
7.15833	-94094		1121	58.2703			7.15833	2702		1255.5	76			7.15833	4886		1034.3	72.3939			7.15833	2478		1130.3	100.214
7.16667	-94114		1121.9	102.919			7.16667	2478		1265.1	76			7.16667	4918		1035.3	59.7879			7.16667	2496		1131.3	82.2857
7.175	-94134		1122.6	87.5676			7.175	2260		1274.4	38			7.175	4948		1036.2	51.9091			7.175	2515		1132.2	83.1429
7.18333	-94156		1123.5	266.378			7.18333	2047		1338.8	76			7.18333	4977		1037	63.7576			7.18333	2533		1133.1	73
7.19167	-94178		1124.1	43.6757			7.19167	1837		1375.5	38			7.19167	5004		1037.9	48.1515			7.19167	2551		1134	86.3571
7.2	-94199		1124.7	166.595			7.2	1634		1379.7	76			7.2	5031		1038.7	45.7576			7.2	2567		1134.9	86.3571
7.20833	-94219		1125.6	96			7.20833	1430		1417.3	38			7.20833	5056		1039.5	58.1212			7.20833	2582		1135.9	78.6429
7.21667	-94238		1126.4	33.7297			7.21667	1231		1443.4	76			7.21667	5080		1040.4	45.0909			7.21667	2595		1136.8	60.5714
7.225	-94254		1127.1	86.3784			7.225	1033		955.2	160.129			7.225	5103		1041.2	62.0606			7.225	2605		1137.7	65.7857
7.23333	-94265		1127.8	40.973			7.23333	839		956.1	190.065			7.23333	5126		1042.3	52.7576			7.23333	2611		1138.6	97.2857
7.24167	-94272		1128.4	68.5405			7.24167	654		957.2	560.516			7.24167	5149		1042.9	30.8485			7.24167	2614		1139.6	92.7143
7.25	-94279		1129.2	75.6757			7.25	478		957.9	611.355			7.25	5172		1043.8	54.7879			7.25	2615		1140.3	69.6429
7.25833	-94288		1130.1	70.7027			7.25833	318		959	162.452			7.25833	5195		1044.7	37.4849			7.25833	2616		1141.3	108.929
7.26667	-94300		1130.7	206.378			7.26667	170		959.8	190.323			7.26667	5216		1045.6	53.0606			7.26667	2616		1142.3	76.5714
7.275	-94317		1131.5	265.189			7.275	33		960.7	249.419			7.275	5235		1046.4	39.1515			7.275	2614		1143.2	52
7.28333	-94337		1132.4	193.838			7.28333	-97		961.2	7.35484			7.28333	5255		1047.1	46.9394			7.28333	2611		1144.1	65.8571
7.29167	-94361		1133	10.1622			7.29167	-223		961.9	224.387			7.29167	5275		1048.1	57.7576			7.29167	2608		1145.1	71.2857
7.3	-94387		1133.6	348.865			7.3	-340		962.8	177.161			7.3	5294		1048.7	5.84849			7.3	2607		1145.9	92.2857
7.30833	-94415		1134.7	108.541			7.30833	-450		963.6	152			7.30833	5314		1049.4	93.2727			7.30833	2607		1146.8	55.1429
7.31667	-94442		1135.8	92.3243			7.31667	-551		964.2	58.5806			7.31667	5335		1050.5	52.1212			7.31667	2606		1147.5	37.7857
7.325	-94468		1136.7	75.6757			7.325	-644		965	140.258			7.325	5354		1051.2	31.303			7.325	2605		1148.2	67.1429
7.33333	-94494		1137.7	62.5946			7.33333	-731		965.7	168.387			7.33333	5375		1051.9	31.6364			7.33333	2605		1149	64.8571
7.34167	-94519		1138.5	68.973			7.34167	-806		966.8	149.677			7.34167	5395		1052.6	53.2424			7.34167	2607		1150	68.2857
7.35	-94541		1139.2	200.973			7.35	-869		967.8	600.774			7.35	5413		1053.6	40.1212			7.35	2609		1150.6	43.6429
7.35833	-94561		1140.1	102.054			7.35833	-916		968.8	185.548			7.35833	5431		1054.4	64.697			7.35833	2611		1151.5	93.3571
7.36667	-94582		1141	90.3784			7.36667	-946		969.7	127.613			7.36667	5448		1055.1	30.5758			7.36667	2613		1152.6	63.0714
7.375	-94608		1141.8	68.973			7.375	-964		970.6	162.839			7.375	5466		1055.8	44.1212			7.375	2615		1153.4	23.5
7.38333	-94641		1142.8	80.4324			7.38333	-972		971.3	98.5807			7.38333	5483		1056.6	35.0606			7.38333	2618		1154.1	77.0714
7.39167	-94674		1143.6	1088.97			7.39167	-973		971.9	627.613			7.39167	5500		1057.2	31.5151			7.39167	2622		1155.1	60.7857
7.4	-94702		1145	105.946			7.4	-964		972.7	153.806			7.4	5518		1057.9	40.2727			7.4	2626		1155.9	64.1429
7.40833	-94725		1146	78.8108			7.40833	-945		973.5	163.742			7.40833	5535		1058.8	61.3333			7.40833	2631		1156.9	61
7.41667	-94745		1146.7	33.4054			7.41667	-917		974.6	271.355			7.41667	5552		1059.7	41.3939			7.41667	2635		1157.9	62.3571
7.425	-94766		1147.4	115.243			7.425	-878		975.7	108			7.425	5568		1060.5	48.9697			7.425	2641		1158.7	55.9286
7.43333	-94795		1148.4	80.6487			7.43333	-829		976.4	132			7.43333	5583		1061.5	62.7576			7.43333	2646		1159.3	52.5714
7.44167	-94834		1149.4	34.1622			7.44167	-767		977.2	685.419			7.44167	5598		1062.6	52.0606			7.44167	2654		1160.3	59.9286
7.45	-94875		1150.3	939.784			7.45	-689		977.8	97.4193			7.45	5612		1063.6	63.3333			7.45	2662		1161.1	55.9286
7.45833	-94914		1150.9	217.081			7.45833	-599		978.8	7941.03			7.45833	5625		1064.2	28.303			7.45833	2670		1161.9	42.5
7.46667	-94948		1151.8	2511.57			7.46667	-495		979.7	847.355			7.46667	5640		1065.2	58.3333			7.46667	2677		1162.5	42.8571
7.475	-94976		1152.4	988.108			7.475	-382		980.5	109.806			7.475	5655		1066.1	53.1818			7.475	2685		1163.5	89.1429
7.48333	-95000		1153.3	62.9189			7.48333	-265		981.4	9124.26			7.48333	5669		1067.1	60.2121			7.48333	2693		1164.2	30.3571
7.49167	-95019		1154.4	104.649			7.49167	-143		982.1	1943.48			7.49167	5683		1068.1	58.3939			7.49167	2701		1164.8	70.9286
7.5	-95035		1155.5	59.2432			7.5	-17		983	140.645			7.5	5697		1069	57.7879			7.5	2708		1165.6	13.4286
7.50833	-95049		1156.4	74.0541			7.50833	116		984	169.032			7.50833	5711		1069.9	51.697			7.50833	2715		1166.1	57.1429
7.51667	-95066		1157.3	76.6487			7.51667	254		984.9	204.387			7.51667	5724		1070.8	53.0303			7.51667	2722		1166.9	69.6429
7.525	-95086		1158.1	90.7027			7.525	396		985.9	164.645			7.525	5735		1071.6	39.0606			7.525	2728		1167.7	49.6429
7.53333	-95109		1158.9	59.5676			7.53333	542		986.5	60.9032			7.53333	5745		1072.7	77.7879			7.53333	2732		1168.6	76.8571
7.54167	-95137		1159.5	43.3513			7.54167	692		987.2	598.839			7.54167	5755		1073.3	3.09091			7.54167	2736		1169.4	40.5
7.55	-95167		1160.3	78.0541			7.55	850		988.2	176.129			7.55	5766		1073.8	26.8788			7.55	2739		1170.3	80.4286
7.55833	-95200		1161.4	74.7027			7.55833	1016		989.3	168.903			7.55833	5777		1074.3	1.09091			7.55833	2742		1171.1	44.2143
7.56667	-95233		1162.2	84.2162			7.56667	1194		990.1	515.871			7.56667	5787		1074.9	52.5151			7.56667	2745		1172	54
7.575	-95265		1162.8	133.838			7.575	1380		991	161.806			7.575	5796		1075.9	54.9394			7.575	2748		1172.9	52.8571
7.58333	-95295		1163.8	213.297			7.58333	1572		991.7	70.7097			7.58333	5803		1076.6	16.3636			7.58333	2751		1173.7	58.5714
7.59167	-95322		1164.5	567.351			7.59167	1770		992.3	132.387			7.59167	5810		1077.2	46.303			7.59167	2756		1174.5	65.2143
7.6	-95347		1165.5	70.0541			7.6	1969		993.3	178.968			7.6	5818		1078.2	47.9394			7.6	2760		1175.2	57.2143
7.60833	-95372		1166.6	87.4595			7.60833	2174		994	80.6452			7.60833	5827		1079.2	55.1212			7.60833	2765		1176	46.7857
7.61667	-95398		1167.4	63.8919			7.61667	2378		994.8	274.71			7.61667	5835		1080.2	52.4849			7.61667	2769		1177	70.3571
7.625	-95423		1168.1	57.8378			7.625	2581		995.7	189.677			7.625	5844		1081.3	39.697			7.625	2773		1177.8	51.5714
7.63333	-95442		1169	67.7838			7.63333	2783		996.7	174.323			7.63333	5852		1082	46.4545			7.63333	2777		1178.7	47
7.64167	-95453		1169.9	60.973			7.64167	2983		997.7	152.516			7.64167	5859		1083	47.1818			7.64167	2780		1179.5	58.7143
7.65	-95463		1170.9	63.4595			7.65	3187		998.5	26.4516			7.65	5866		1084.2	59.5758			7.65	2784		1180.3	36.2143
7.65833	-95474		1171.6	136			7.65833	3396		999	154.968			7.65833	5874		1085.1	43.6061			7.65833	2790		1181.1	77.0714
7.66667	-95491		1172.4	64.7568			7.66667	3617		999.9	131.742			7.66667	5882		1086	32.7576			7.66667	2797		1181.9	44.9286
7.675	-95517		1173.2	72.1081			7.675	3844		1000.7	127.742			7.675	5891		1087	37.1212			7.675	2803		1182.7	50.7143
7.68333	-95551		1174.2	66.2703			7.68333	4075		1001.8	170.065			7.68333	5900		1088.1	45.3333			7.68333	2807		1183.5	51.9286
7.69167	-95584		1175.3	59.1351			7.69167	4310		1002.6	123.742			7.69167	5908		1089.2	50.7576			7.69167	2812		1184.3	39.5
7.7	-95615		1175.9	540			7.7	4549		1003.7	114.065			7.7	5915		1090.2	48.303			7.7	2818		1185	44.8571
7.70833	-95640		1176.6	367.351			7.70833	4799		1004.7	175.871			7.70833	5922		1091	43.1212			7.70833	2825		1185.8	50.6429
7.71667	-95660		1177.4	10.1622			7.71667	5052		1005.8	214.452			7.71667	5929		1091.9	39.0606			7.71667	2834		1186.7	46.2143
7.725	-95677		1178.1	487.784			7.725	5308		1006.9	169.548			7.725	5936		1092.8	48.2121			7.725	2842		1187.9	60.6429
7.73333	-95694		1179	1083.24			7.73333	5561		1007.7	420.774			7.73333	5943		1093.5	28.2121			7.73333	2849		1188.7	39.4286
7.74167	-95713		1179.9	14.1622			7.74167	5799		1008.3	680.516			7.74167	5950		1094.3	33.5455			7.74167	2857		1189.6	65.4286
7.75	-95735		1180.5	57.2973			7.75	6027		1009	60.129			7.75	5957		1095.3	38.7879			7.75	2867		1190.5	64.9286
7.75833	-95760		1181.2	82.2703			7.75833	6241		1009.8	119.226			7.75833	5964		1096.1	39.9394			7.75833	2879		1191.5	38.8571
7.76667	-95786		1181.9	91.5676			7.76667	6451		1010.6	91.871			7.76667	5972		1097	19.7576			7.76667	2894		1192.2	56.2857
7.775	-95807		1182.5	146.27			7.775	6657		1011.5	183.097			7.775	5979		1098.1	45.2727			7.775	2908		1193	50.0714
7.78333	-95824		1183.3	52.7568			7.78333	6862		1012.3	135.355			7.78333	5986		1099.1	41.7273			7.78333	2925		1193.9	48.3571
7.79167	-95836		1184.2	67.1351			7.79167	7067		1012.9	139.871			7.79167	5993		1099.9	37.0909			7.79167	2944		1194.6	33.7857
7.8	-95844		1185	64.6487			7.8	7270		1013.7	105.29			7.8	6001		1100.5	4.42424			7.8	2961		1195.5	59.2143
7.80833	-95850		1186	63.2432			7.80833	7475		1014.6	180.645			7.80833	6009		1101.1	41.7576			7.80833	2978		1196.3	49.6429
7.81667	-95859		1186.5	52.7568			7.81667	7675		1015.2	43.6129			7.81667	6017		1102	34.6061			7.81667	2995		1196.9	36.7143
7.825	-95871		1187.4	64			7.825	7874		1016	158.71			7.825	6023		1102.8	25.4849			7.825	3010		1197.6	43.5714
7.83333	-95886		1188.3	68.4324			7.83333	8072		1017	444.129			7.83333	6030		1103.6	34.3939			7.83333	3023		1198.4	31.4286
7.84167	-95904		1189.1	72.4324			7.84167	8271		1018	455.355			7.84167	6037		1104.7	45.6061			7.84167	3037		1199.3	51.1429
7.85	-95925		1189.5	6.05405			7.85	8474		1019	336.516			7.85	6041		1105.6	55.6061			7.85	3049		1200.3	48.5714
7.85833	-95950		1190.3	65.9459			7.85833	8673		1019.6	912.645			7.85833	6044		1106.5	35.1818			7.85833	3060		1201.2	45.7143
7.86667	-95975		1191.3	67.1351			7.86667	8868		1020.5	105.806			7.86667	6047		1107	11.9697			7.86667	3067		1202.1	38.1429
7.875	-96000		1192.3	69.0811			7.875	9050		1021.2	129.806			7.875	6051		1107.8	36.1212			7.875	3071		1203.2	58.5
7.88333	-96022		1193.1	54.3784			7.88333	9214		1022	138.581			7.88333	6055		1108.4	31.4849			7.88333	3072		1203.8	16.2857
7.89167	-96038		1194.2	60			7.89167	9363		1023	146.968			7.89167	6058		1109.4	42.5455			7.89167	3071		1204.4	39.6429
7.9	-96049		1195	53.6216			7.9	9495		1024	136.129			7.9	6060		1110.4	33.8788			7.9	3069		1205.1	39.5
7.90833	-96059		1195.7	35.7838			7.90833	9615		1024.5	1.03226			7.90833	6060		1111.1	24.7273			7.90833	3067		1205.9	37.8571
7.91667	-96073		1196.2	13.1892			7.91667	9725		1025.4	190.065			7.91667	6060		1112	35.9091			7.91667	3065		1206.8	41.0714
7.925	-96093		1196.9	225.189			7.925	9828		1026.4	57.1613			7.925	6060		1112.9	35.0606			7.925	3062		1207.4	36.0714
7.93333	-96117		1197.9	58.9189			7.93333	9924		1027.1	97.2903			7.93333	6061		1113.6	34.8788			7.93333	3059		1208	2.85714
7.94167	-96144		1198.8	80.6487			7.94167	10017		1028.1	147.097			7.94167	6062		1114.3	25.2424			7.94167	3057		1208.5	72
7.95	-96166		1199.7	76.2162			7.95	10108		1029.2	511.097			7.95	6064		1115.3	22.6667			7.95	3059		1209.5	27.7143
7.95833	-96179		1200.5	65.1892			7.95833	10195		1030.1	160.516			7.95833	6067		1116	25.1818			7.95833	3063		1210.2	29.9286
7.96667	-96185		1201.1	22.9189			7.96667	10278		1031	153.032			7.96667	6071		1116.9	39.9697			7.96667	3069		1210.9	39.8571
7.975	-96188		1201.8	53.1892			7.975	10350		1031.9	114.323			7.975	6077		1118	26.2121			7.975	3078		1211.6	42.6429
7.98333	-96193		1202.5	25.6216			7.98333	10407		1032.9	107.484			7.98333	6085		1118.6	9.15151			7.98333	3090		1212.9	67.7143
7.99167	-96203		1203.4	59.1351			7.99167	10449		1033.8	108.387			7.99167	6094		1119.2	42.1818			7.99167	3104		1213.6	50.7143
8	-96220		1204.2	36.4324			8	10478		1034.5	700.516			8	6106		1120.2	44.5758			8	3119		1214.3	5.5
8.00833	-96241		1204.8	137.73			8.00833	10494		1035.2	5.03226			8.00833	6118		1121.1	13.9394			8.00833	3135		1214.9	44.1429
8.01667	-96262		1205.3	33.2973			8.01667	10501		1035.8	567.871			8.01667	6130		1121.9	28.5758			8.01667	3149		1215.8	61.2857
8.025	-96283		1206.3	91.3513			8.025	10500		1036.5	1474.58			8.025	6142		1122.7	19.2121			8.025	3162		1216.9	54.7857
8.03333	-96308		1206.8	2.05405			8.03333	10491		1037.4	84.9032			8.03333	6154		1123.4	19.7879			8.03333	3175		1218	103.857
8.04167	-96341		1207.5	36.7568			8.04167	10473		1038.3	90.8387			8.04167	6165		1124.1	15.697			8.04167	3185		1218.5	0.57143
8.05	-96380		1208.3	42.8108			8.05	10446		1039.1	50.4516			8.05	6176		1125.1	44.7576			8.05	3193		1219	39.5
8.05833	-96423		1209.2	39.5676			8.05833	10415		1039.8	79.7419			8.05833	6184		1126.1	27.5758			8.05833	3200		1219.8	85.7857
8.06667	-96465		1210.1	74.7027			8.06667	10380		1040.5	96.3871			8.06667	6191		1126.9	19.697			8.06667	3204		1220.9	45.5
8.075	-96503		1210.7	1.72973			8.075	10341		1041.2	64			8.075	6197		1127.5	24			8.075	3205		1221.9	37.6429
8.08333	-96536		1211.2	60.8649			8.08333	10295		1041.8	80.2581			8.08333	6202		1128.3	20.5455			8.08333	3204		1222.6	36.7857
8.09167	-96566		1212	52.1081			8.09167	10241		1042.5	108.903			8.09167	6205		1129	73.3333			8.09167	3201		1223.3	39.2143
8.1	-96595		1212.8	10.8108			8.1	10180		1043.3	81.0323			8.1	6207		1130.1	60.5455			8.1	3196		1224.2	43.8571
8.10833	-96622		1213.4	185.297			8.10833	10109		1044.2	134.323			8.10833	6208		1131	27.0606			8.10833	3191		1225	43.5714
8.11667	-96646		1214.3	34.054			8.11667	10036		1044.9	70.4516			8.11667	6211		1131.7	13.6667			8.11667	3184		1225.9	50.3571
8.125	-96667		1215.2	32.1081			8.125	9961		1045.8	76.6452			8.125	6213		1132.5	24.8182			8.125	3178		1226.4	0.92857
8.13333	-96685		1216	178.27			8.13333	9886		1046.5	73.8064			8.13333	6215		1133.4	29.0303			8.13333	3170		1227	40.8571
8.14167	-96703		1216.9	53.0811			8.14167	9811		1047.4	1259.23			8.14167	6218		1134.1	15.9394			8.14167	3163		1228.2	68.6429
8.15	-96722		1217.9	44.7568			8.15	9733		1047.9	0.3871			8.15	6223		1134.8	7.21212			8.15	3156		1229.3	41.0714
8.15833	-96743		1218.7	55.6757			8.15833	9648		1048.5	26890.7			8.15833	6229		1135.5	33.9697			8.15833	3150		1229.9	11.5
8.16667	-96766		1219.6	43.1351			8.16667	9550		1049.1	4265.03			8.16667	6239		1136.3	30.0606			8.16667	3145		1230.4	56.6429
8.175	-96791		1220.4	47.6757			8.175	9440		1049.7	5.29032			8.175	6251		1137.2	22.1212			8.175	3142		1231.2	22.6429
8.18333	-96819		1221.1	27.027			8.18333	9320		1050.3	1077.68			8.18333	6267		1138.1	17.4849			8.18333	3139		1231.8	28.5
8.19167	-96847		1221.8	54.3784			8.19167	9192		1051.6	16394.5			8.19167	6287		1138.9	32.2424			8.19167	3137		1232.7	81.3571
8.2	-96875		1222.6	28.1081			8.2	9064		1053	1341.81			8.2	6311		1139.8	20.9697			8.2	3135		1233.3	17.5714
8.20833	-96905		1223.4	14.3784			8.20833	8936		1054	361.806			8.20833	6342		1140.4	16.697			8.20833	3134		1234	29.2143
8.21667	-96938		1224	7.56757			8.21667	8812		1055	1201.81			8.21667	6382		1140.9	37.2424			8.21667	3132		1234.6	30.2143
8.225	-96973		1224.7	4038.16			8.225	8691		1055.9	165.29			8.225	6432		1141.9	29.2727			8.225	3132		1235.5	41
8.23333	-97008		1225.4	150152			8.23333	8573		1056.7	729.806			8.23333	6492		1142.9	46.4849			8.23333	3132		1236.5	30.5
8.24167	-97043		1226	13385.9			8.24167	8458		1057.3	101.29			8.24167	6566		1143.7	22.2727			8.24167	3134		1237.3	41.9286
8.25	-97071		1227.5	543.568			8.25	8343		1058	33.5484			8.25	6657		1144.6	21.4849			8.25	3137		1238.3	52.5
8.25833	-97091		1228.2	585.297			8.25833	8230		1058.8	110.839			8.25833	6764		1145.3	13.8182			8.25833	3141		1239.2	44.1429
8.26667	-97107		1228.9	457.622			8.26667	8116		1059.5	489.677			8.26667	6889		1146	21.7576			8.26667	3146		1240.1	47.7143
8.275	-97123		1229.4	269.73			8.275	8004		1060.2	88.9032			8.275	7032		1146.7	38.0303			8.275	3152		1241.3	41.5714
8.28333	-97145		1230.1	89.1892			8.28333	7899		1060.9	42.3226			8.28333	7190		1147.7	32.697			8.28333	3159		1242.2	41.2857
8.29167	-97174		1231.3	914.919			8.29167	7801		1061.6	1261.03			8.29167	7360		1148.7	26.3636			8.29167	3167		1243	26
8.3	-97211		1232.1	46.3784			8.3	7711		1062.7	712.645			8.3	7540		1149.5	35.5455			8.3	3175		1243.8	29.8571
8.30833	-97249		1233	295.243			8.30833	7623		1063.3	524.387			8.30833	7726		1150.1	0.48485			8.30833	3183		1244.7	28
8.31667	-97285		1233.5	133.297			8.31667	7538		1064.3	78.0645			8.31667	7908		1150.6	34.7273			8.31667	3191		1245.5	22.9286
8.325	-97315		1234.3	46.2703			8.325	7448		1065.2	96.5161			8.325	8081		1151.5	9.27273			8.325	3201		1246.2	27.0714
8.33333	-97340		1235.3	51.3513			8.33333	7355		1066.4	155.484			8.33333	8238		1152.3	29.697			8.33333	3212		1246.9	37.9286
8.34167	-97360		1236.3	71.2432			8.34167	7259		1067.5	50.1936			8.34167	8375		1153.5	25.3939			8.34167	3223		1247.8	37.9286
8.35	-97376		1237.6	70.3784			8.35	7158		1068.2	71.0968			8.35	8489		1154.3	24.7879			8.35	3232		1248.5	42.4286
8.35833	-97391		1238.5	25.8378			8.35833	7060		1068.8	27.0968			8.35833	8575		1154.9	21.4242			8.35833	3241		1249.4	36.2857
8.36667	-97405		1239.2	363.676			8.36667	6964		1069.5	77.8064			8.36667	8632		1156	21.0606			8.36667	3249		1250.3	27.2857
8.375	-97416		1240.2	54.7027			8.375	6875		1070.5	76.2581			8.375	8660		1157	32.2727			8.375	3255		1251.3	73.5
8.38333	-97427		1241.1	13.6216			8.38333	6791		1071.3	111.226			8.38333	8661		1157.5	2.24242			8.38333	3260		1252.1	7.21429
8.39167	-97439		1241.6	167.676			8.39167	6711		1072.1	44.3871			8.39167	8639		1158.1	46.5455			8.39167	3263		1252.8	25.1429
8.4	-97456		1242.3	375.135			8.4	6633		1073	67.4839			8.4	8598		1158.9	12.7273			8.4	3265		1253.6	34.8571
8.40833	-97476		1243.2	123.784			8.40833	6552		1073.8	371.871			8.40833	8543		1159.5	24.2424			8.40833	3267		1254.4	33.9286
8.41667	-97501		1244.1	41.7297			8.41667	6473		1074.5	59.871			8.41667	8478		1160.4	35.9394			8.41667	3269		1255.3	48.5
8.425	-97529		1245	51.027			8.425	6395		1075.3	114.323			8.425	8409		1161.4	29.5455			8.425	3270		1256.1	5.5
8.43333	-97560		1246.1	42.8108			8.43333	6322		1076.6	80.6452			8.43333	8343		1162.1	20.6667			8.43333	3270		1256.6	34.0714
8.44167	-97593		1246.7	75.1351			8.44167	6259		1077.5	84.6452			8.44167	8283		1162.9	22.8788			8.44167	3271		1257.1	26.3571
8.45	-97624		1247.4	258.27			8.45	6204		1078.2	57.8064			8.45	8230		1163.5	7.21212			8.45	3271		1258.1	27.5
8.45833	-97653		1248.6	38.2703			8.45833	6153		1078.9	49.4194			8.45833	8186		1164.5	31.3939			8.45833	3272		1258.9	30.2143
8.46667	-97677		1249.6	50.1622			8.46667	6100		1079.4	73.0323			8.46667	8152		1165.4	8.93939			8.46667	3273		1259.8	36.9286
8.475	-97697		1250.7	231.459			8.475	6049		1080.5	74.7097			8.475	8130		1166.3	26.2727			8.475	3275		1260.8	28.5714
8.48333	-97715		1251.3	17.4054			8.48333	6000		1081.2	64.7742			8.48333	8119		1167	6.54545			8.48333	3278		1261.4	21.1429
8.49167	-97728		1252	21.5135			8.49167	5957		1081.8	12.2581			8.49167	8115		1167.6	21.1818			8.49167	3282		1262.3	38.0714
8.5	-97736		1252.9	61.946			8.5	5921		1082.5	63.7419			8.5	8117		1168.3	6.63636			8.5	3286		1263.1	24.3571
8.50833	-97740		1253.5	3.02703			8.50833	5892		1083.3	87.7419			8.50833	8120		1169	31.9394			8.50833	3291		1263.7	51.1429
8.51667	-97744		1254.3	37.946			8.51667	5863		1083.9	34.3226			8.51667	8123		1170	24.6667			8.51667	3295		1264.9	71.7857
8.525	-97748		1255.2	51.027			8.525	5830		1084.6	67.0968			8.525	8125		1171	24.8485			8.525	3299		1266.1	56.9286
8.53333	-97754		1256.1	26.2703			8.53333	5794		1085.4	80.129			8.53333	8124		1171.8	7.18182			8.53333	3303		1267.1	20.9286
8.54167	-97761		1256.8	38.9189			8.54167	5761		1086.3	28.6452			8.54167	8118		1172.6	28.5151			8.54167	3306		1268	20.4286
8.55	-97768		1257.3	0.97297			8.55	5732		1086.9	47.7419			8.55	8108		1173.3	25.8485			8.55	3310		1268.8	25.9286
8.55833	-97775		1257.8	64.5405			8.55833	5711		1087.5	57.0323			8.55833	8093		1174.2	14.0909			8.55833	3312		1269.8	67.3571
8.56667	-97785		1258.9	23.3514			8.56667	5696		1088.8	128.903			8.56667	8070		1175	19.697			8.56667	3314		1270.4	1.85714
8.575	-97799		1259.7	29.5135			8.575	5689		1090	95.3548			8.575	8043		1175.8	15.3939			8.575	3317		1271	34.1429
8.58333	-97818		1260.4	19.027			8.58333	5690		1090.9	76.9032			8.58333	8013		1176.6	18.5758			8.58333	3319		1271.9	29.7143
8.59167	-97837		1261.1	37.0811			8.59167	5698		1091.9	60.6452			8.59167	7979		1177.4	14.2727			8.59167	3322		1272.9	23.8571
8.6	-97853		1262.1	310.811			8.6	5709		1092.6	73.8064			8.6	7944		1178	16.8788			8.6	3325		1273.8	43.7143
8.60833	-97863		1262.9	247.135			8.60833	5722		1093.3	5.03226			8.60833	7908		1178.7	19.6364			8.60833	3330		1274.4	32.5
8.61667	-97864		1264.2	54.3784			8.61667	5737		1093.9	114.968			8.61667	7872		1179.9	30.2121			8.61667	3335		1275.3	64.6429
8.625	-97857		1265.1	40.7568			8.625	5755		1094.6	60.9032			8.625	7838		1180.7	11.1212			8.625	3341		1275.9	20.0714
8.63333	-97845		1266.3	34.8108			8.63333	5776		1095.2	102.452			8.63333	7807		1181.3	18.0606			8.63333	3348		1276.5	26.3571
8.64167	-97831		1267.2	20.6486			8.64167	5802		1095.9	60.3871			8.64167	7777		1181.9	2.66667			8.64167	3355		1277.3	17.2143
8.65	-97820		1268.6	50.4865			8.65	5832		1096.6	55.6129			8.65	7750		1182.6	25.4849			8.65	3361		1278.1	33.0714
8.65833	-97814		1269.3	70.5946			8.65833	5862		1097.7	87.3548			8.65833	7725		1183.4	14.9091			8.65833	3366		1278.9	54.4286
8.66667	-97811		1270.1	144.108			8.66667	5890		1098.4	2.19355			8.66667	7703		1184.5	30.2121			8.66667	3372		1279.5	3.71429
8.675	-97806		1271.2	24.4324			8.675	5917		1099	91.871			8.675	7683		1185.7	18.7879			8.675	3377		1280.1	51.7857
8.68333	-97800		1271.8	124.649			8.68333	5946		1099.8	61.4194			8.68333	7665		1186.5	14.4242			8.68333	3381		1281.2	29.4286
8.69167	-97802		1273	114.595			8.69167	5981		1100.8	77.8064			8.69167	7648		1187.3	17.8182			8.69167	3385		1282	18.5
8.7	-97816		1273.8	47.027			8.7	6024		1101.7	81.4193			8.7	7631		1188.2	22.3939			8.7	3388		1282.9	23.6429
8.70833	-97839		1274.5	94.7027			8.70833	6076		1102.5	33.0323			8.70833	7616		1189.2	17.697			8.70833	3389		1283.9	35.9286
8.71667	-97860		1275.1	36.6487			8.71667	6134		1103.1	43.4839			8.71667	7602		1190.1	9.63636			8.71667	3389		1284.7	29.2857
8.725	-97877		1275.9	27.8919			8.725	6196		1103.9	104.258			8.725	7589		1191	15.0303			8.725	3388		1285.5	20.7143
8.73333	-97887		1276.9	40.7568			8.73333	6262		1104.8	41.9355			8.73333	7576		1191.8	16.4849			8.73333	3389		1286.4	34.7143
8.74167	-97893		1277.7	36.3243			8.74167	6332		1105.7	295.226			8.74167	7562		1192.4	2.75758			8.74167	3391		1287.5	25.0714
8.75	-97901		1278.6	109.081			8.75	6407		1106.3	32.6452			8.75	7549		1192.9	20.3333			8.75	3392		1288.3	37.3571
8.75833	-97916		1279.5	15.8919			8.75833	6482		1107	65.2903			8.75833	7537		1193.7	16.303			8.75833	3393		1289.2	24.7857
8.76667	-97933		1280.2	16.973			8.76667	6556		1108	77.8064			8.76667	7525		1194.7	37.5455			8.76667	3395		1290.1	23.2143
8.775	-97944		1281	25.9459			8.775	6627		1108.8	81.8064			8.775	7513		1195.7	31.3636			8.775	3396		1290.9	22.5
8.78333	-97946		1281.7	16.2162			8.78333	6694		1109.7	84.9032			8.78333	7502		1196.8	20.0303			8.78333	3397		1291.7	15.1429
8.79167	-97936		1282.4	21.7297			8.79167	6758		1110.6	72.129			8.79167	7492		1197.8	42.5758			8.79167	3399		1292.4	13.7143
8.8	-97913		1283.4	43.1351			8.8	6824		1111.2	21.0323			8.8	7484		1198.7	7.42424			8.8	3400		1293.3	18.7857
8.80833	-97883		1284.5	20.6486			8.80833	6893		1111.8	343.097			8.80833	7476		1199.4	16.5151			8.80833	3402		1294.2	26.9286
8.81667	-97848		1285.1	36.7568			8.81667	6964		1112.6	619.226			8.81667	7468		1200.2	14.2424			8.81667	3405		1295.3	32.9286
8.825	-97813		1285.8	30.4865			8.825	7034		1113.3	60.7742			8.825	7459		1201.3	15.4545			8.825	3408		1296.1	11.0714
8.83333	-97787		1286.7	216.432			8.83333	7099		1114.1	48.6452			8.83333	7449		1202.1	24.4546			8.83333	3412		1296.7	18.2143
8.84167	-97773		1287.3	19.5676			8.84167	7156		1115.2	107.871			8.84167	7439		1202.9	12.1515			8.84167	3414		1297.5	62.6429
8.85	-97770		1288.4	20.1081			8.85	7205		1116.1	22.4516			8.85	7429		1203.6	19.1818			8.85	3417		1298.4	22.9286
8.85833	-97773		1289.2	25.0811			8.85833	7242		1117.1	81.5484			8.85833	7420		1204.3	9.12121			8.85833	3421		1299.2	18.1429
8.86667	-97778		1290.1	36.1081			8.86667	7270		1118	56.3871			8.86667	7410		1205.1	5.87879			8.86667	3425		1300	36.8571
8.875	-97782		1290.7	34.7027			8.875	7291		1118.7	58.7097			8.875	7400		1206.1	16.8485			8.875	3429		1301.1	33.5
8.88333	-97785		1291.4	6.27027			8.88333	7312		1119.8	102.968			8.88333	7388		1207	19.6667			8.88333	3432		1302.1	20.0714
8.89167	-97790		1292	25.5135			8.89167	7335		1120.7	23.4839			8.89167	7376		1207.8	22.4546			8.89167	3435		1302.7	6.35714
8.9	-97798		1292.6	28.7568			8.9	7359		1121.5	60.5161			8.9	7364		1208.6	7.36364			8.9	3438		1303.3	37.5
8.90833	-97806		1293.5	32.973			8.90833	7384		1122.2	515.742			8.90833	7353		1209.3	12.7576			8.90833	3442		1304.1	22.8571
8.91667	-97809		1294.3	22.9189			8.91667	7411		1122.9	50.3226			8.91667	7342		1210.2	9.06061			8.91667	3446		1304.9	29.6429
8.925	-97806		1295.1	7.24324			8.925	7442		1123.7	53.5484			8.925	7332		1210.9	26.7273			8.925	3450		1305.8	22.6429
8.93333	-97800		1295.7	244.649			8.93333	7481		1124.5	46.8387			8.93333	7322		1211.8	10.7576			8.93333	3455		1306.8	21.0714
8.94167	-97794		1296.9	28.973			8.94167	7527		1125.2	80.7742			8.94167	7313		1212.6	28.5455			8.94167	3459		1307.7	26.4286
8.95	-97793		1297.9	21.6216			8.95	7580		1126.3	96.9032			8.95	7304		1213.4	13.0909			8.95	3463		1308.7	20.6429
8.95833	-97797		1298.6	0.97297			8.95833	7629		1127.4	1528.39			8.95833	7295		1214.2	9.21212			8.95833	3466		1309.6	23.7857
8.96667	-97803		1299.2	130.595			8.96667	7670		1128.2	3320.13			8.96667	7287		1215.2	25.6061			8.96667	3468		1310.3	20.2143
8.975	-97807		1300	39.4595			8.975	7703		1129.1	58055.4			8.975	7280		1216.4	12.0303			8.975	3471		1311.3	31.8571
8.98333	-97808		1300.9	31.4595			8.98333	7726		1129.7	9065.81			8.98333	7273		1217.3	8.33333			8.98333	3474		1312.4	27.5
8.99167	-97806		1302	12			8.99167	7745		1130.9	2953.81			8.99167	7269		1218.2	8			8.99167	3476		1313	20.5714
9	-97803		1302.7	13.9459			9	7766		1131.8	20638.7			9	7266		1218.9	10.3333			9	3478		1314.1	38.0714
9.00833	-97798		1303.4	21.2973			9.00833	7793		1132.5	7971.48			9.00833	7263		1219.6	15.1515			9.00833	3481		1315.2	20.1429
9.01667	-97788		1304.2	29.4054			9.01667	7824		1133.3	7.87097			9.01667	7260		1220.6	13.9394			9.01667	3484		1316.1	36.8571
9.025	-97775		1305.2	647.892			9.025	7858		1133.9	232			9.025	7260		1221.4	14.7273			9.025	3487		1317.1	26.9286
9.03333	-97763		1306	18.2703			9.03333	7891		1134.5	2441.29			9.03333	7263		1222.4	19.2424			9.03333	3490		1318	17.3571
9.04167	-97754		1306.9	35.4595			9.04167	7919		1135.3	17.0323			9.04167	7271		1223.2	15.7273			9.04167	3492		1318.9	30.4286
9.05	-97751		1308	25.5135			9.05	7944		1136.2	50.7097			9.05	7283		1224.1	12.303			9.05	3495		1319.5	0.64286
9.05833	-97755		1308.7	16.6486			9.05833	7968		1137.2	362.323			9.05833	7303		1225	15.5455			9.05833	3499		1320.1	38.6429
9.06667	-97763		1309.5	32			9.06667	7995		1138.1	962.194			9.06667	7328		1225.7	4.24242			9.06667	3502		1321.3	36.7143
9.075	-97772		1310.3	38.4865			9.075	8024		1139	365.419			9.075	7362		1226.4	18.7273			9.075	3505		1322.2	8.42857
9.08333	-97779		1311.4	17.9459			9.08333	8057		1139.8	753.935			9.08333	7404		1227.3	10.9697			9.08333	3508		1323	27.2143
9.09167	-97782		1312.4	28			9.09167	8090		1140.7	800.903			9.09167	7455		1228.1	15.0606			9.09167	3511		1324.1	24.2143
9.1	-97780		1313.2	13.1892			9.1	8114		1141.5	624.129			9.1	7514		1229.2	63.8182			9.1	3515		1325.1	23.2857
9.10833	-97775		1313.8	24.6486			9.10833	8127		1142.5	723.484			9.10833	7579		1229.9	9718.88			9.10833	3520		1326	38.2143
9.11667	-97770		1314.8	23.3514			9.11667	8128		1143.2	373.161			9.11667	7646		1230.8	4488.94			9.11667	3525		1326.9	11.0714
9.125	-97767		1315.8	482.919			9.125	8118		1143.7	6.83871			9.125	7714		1231.8	1585.48			9.125	3532		1327.5	14.5
9.13333	-97764		1316.4	1204.54			9.13333	8105		1144.3	53.9355			9.13333	7779		1232.7	402.152			9.13333	3537		1328.7	39.2857
9.14167	-97760		1317.3	634.595			9.14167	8097		1145.1	41.0323			9.14167	7837		1233.6	75.5152			9.14167	3543		1329.4	15.7857
9.15	-97757		1318.4	23.6757			9.15	8096		1146.3	707.613			9.15	7887		1234.4	32.5758			9.15	3550		1330.1	19.8571
9.15833	-97756		1319.5	637.297			9.15833	8095		1147.4	810.452			9.15833	7927		1235.2	45.3333			9.15833	3557		1330.9	14.9286
9.16667	-97755		1320.1	128.649			9.16667	8089		1148.2	55.4839			9.16667	7954		1236.1	11.6061			9.16667	3565		1331.6	9.14286
9.175	-97755		1320.9	16.3243			9.175	8073		1149	44			9.175	7968		1236.7	1.15152			9.175	3574		1332.4	24.8571
9.18333	-97754		1322	44.5405			9.18333	8045		1149.6	28.129			9.18333	7969		1237.2	12.1515			9.18333	3584		1333.1	19.6429
9.19167	-97753		1322.8	21.2973			9.19167	8008		1150.4	64.5161			9.19167	7958		1238.1	36.0606			9.19167	3595		1334	23.5714
9.2	-97749		1323.8	18.7027			9.2	7967		1151.5	63.2258			9.2	7942		1239	7.90909			9.2	3607		1335.1	110.929
9.20833	-97745		1324.6	24.6486			9.20833	7927		1152.3	28.129			9.20833	7920		1239.7	4.36364			9.20833	3620		1336.1	19.0714
9.21667	-97740		1325.7	37.0811			9.21667	7893		1152.9	42.9677			9.21667	7895		1240.8	64.2424			9.21667	3635		1337	24
9.225	-97735		1326.5	17.8378			9.225	7869		1153.7	41.5484			9.225	7868		1241.8	27.0909			9.225	3653		1338	24.7143
9.23333	-97725		1327.4	27.5676			9.23333	7852		1154.3	31.2258			9.23333	7843		1242.6	41.7273			9.23333	3673		1338.9	17.8571
9.24167	-97710		1328	5.62162			9.24167	7837		1155.1	69.1613			9.24167	7819		1243.2	2.75758			9.24167	3696		1339.8	44.2857
9.25	-97696		1328.8	23.027			9.25	7819		1156	38.5806			9.25	7798		1243.9	44.4849			9.25	3721		1340.4	2.07143
9.25833	-97688		1329.8	24.7568			9.25833	7790		1156.7	47.3548			9.25833	7781		1244.4	2.15151			9.25833	3748		1341.1	19.0714
9.26667	-97688		1330.6	21.0811			9.26667	7746		1157.8	58.9677			9.26667	7767		1245.1	33.1818			9.26667	3776		1342.2	21.5
9.275	-97697		1331.2	14.0541			9.275	7694		1158.6	23.2258			9.275	7759		1246.1	12.8485			9.275	3807		1343.3	29.3571
9.28333	-97714		1332	28.8649			9.28333	7646		1159.4	118.065			9.28333	7754		1246.7	26.2424			9.28333	3839		1344.2	8.57143
9.29167	-97731		1332.8	12.3243			9.29167	7606		1160.2	37.9355			9.29167	7752		1247.7	11.3636			9.29167	3869		1345.2	35.1429
9.3	-97743		1333.8	28.8649			9.3	7576		1161.1	66.5807			9.3	7753		1249	182.121			9.3	3897		1345.8	0.57143
9.30833	-97749		1334.9	28.5405			9.30833	7554		1161.9	60.6452			9.30833	7755		1250.1	56.7576			9.30833	3921		1346.4	68.4286
9.31667	-97750		1336.4	26.8108			9.31667	7534		1162.7	120.129			9.31667	7758		1250.6	44.6667			9.31667	3940		1347.2	19
9.325	-97749		1337.5	22.7027			9.325	7510		1163.7	25.1613			9.325	7760		1251.5	2.81818			9.325	3954		1348	4.14286
9.33333	-97755		1338.5	28			9.33333	7480		1164.7	77.4193			9.33333	7761		1252	213.242			9.33333	3962		1348.6	216.5
9.34167	-97769		1339.3	144.324			9.34167	7447		1165.3	1.93548			9.34167	7760		1253	79.0606			9.34167	3964		1349.6	210.429
9.35	-97788		1340.1	137.946			9.35	7411		1165.9	59.3548			9.35	7758		1253.8	56.1818			9.35	3958		1350.6	19.4286
9.35833	-97809		1341.4	15.8919			9.35833	7376		1166.7	462.194			9.35833	7754		1254.8	35.6667			9.35833	3948		1351.4	23.5
9.36667	-97827		1342.3	10.2703			9.36667	7343		1167.8	33.1613			9.36667	7749		1255.6	21.6061			9.36667	3935		1352.3	11.3571
9.375	-97841		1343.1	25.0811			9.375	7310		1168.4	30.5806			9.375	7742		1256.3	4			9.375	3918		1353.3	23.6429
9.38333	-97850		1344.2	42.1622			9.38333	7273		1169.2	34.9677			9.38333	7735		1256.9	76.7576			9.38333	3898		1354.1	10.2143
9.39167	-97853		1344.9	4.54054			9.39167	7230		1169.9	34.5806			9.39167	7728		1257.7	28.1515			9.39167	3877		1354.8	12.8571
9.4	-97851		1345.5	102.162			9.4	7181		1170.8	59.0968			9.4	7719		1258.7	40.9394			9.4	3855		1355.6	15.0714
9.40833	-97843		1346.5	2.37838			9.40833	7127		1171.8	62.7097			9.40833	7710		1259.6	35.2424			9.40833	3835		1356.6	13.6429
9.41667	-97829		1347.2	165.189			9.41667	7075		1172.9	92.6452			9.41667	7702		1260.6	29.697			9.41667	3817		1357.6	15.6429
9.425	-97812		1347.7	15.3514			9.425	7028		1173.6	7.87097			9.425	7694		1261.4	24.1515			9.425	3801		1358.6	16.4286
9.43333	-97798		1348.3	10.9189			9.43333	6991		1174.6	317.806			9.43333	7686		1262	5.27273			9.43333	3786		1359.4	9.21429
9.44167	-97790		1349	16.973			9.44167	6964		1175.7	35.7419			9.44167	7677		1262.9	9.90909			9.44167	3772		1360.1	16.6429
9.45	-97784		1350	20.6486			9.45	6947		1176.5	32			9.45	7670		1263.8	3.75758			9.45	3760		1361.1	12.7143
9.45833	-97780		1350.8	3.67568			9.45833	6935		1177.3	39.4839			9.45833	7663		1264.6	30.0909			9.45833	3750		1362.1	19.7143
9.46667	-97778		1351.4	15.5676			9.46667	6926		1178.1	47.7419			9.46667	7656		1265.6	11.0303			9.46667	3743		1363.1	10.6429
9.475	-97779		1352.5	21.0811			9.475	6913		1178.8	314.452			9.475	7650		1266.4	19.2121			9.475	3737		1363.9	7.5
9.48333	-97787		1353.2	2.81081			9.48333	6891		1180	28.129			9.48333	7643		1267.5	14.9697			9.48333	3734		1364.7	21.0714
9.49167	-97803		1353.8	10.7027			9.49167	6860		1180.7	27.7419			9.49167	7637		1268	316.848			9.49167	3732		1365.4	9
9.5	-97827		1354.5	10.4865			9.5	6824		1181.6	48.2581			9.5	7631		1268.8	74.2121			9.5	3732		1366.1	20.6429
9.50833	-97849		1355.5	17.5135			9.50833	6786		1182.5	40.6452			9.50833	7626		1269.7	75.0303			9.50833	3732		1366.8	14.2857
9.51667	-97857		1356.3	13.0811			9.51667	6752		1183.4	37.9355			9.51667	7621		1270.5	39.7879			9.51667	3733		1367.8	16.9286
9.525	-97851		1357.6	24.6486			9.525	6725		1184.5	28.7742			9.525	7617		1271.3	22.9394			9.525	3734		1368.5	11.2143
9.53333	-97838		1358.5	13.6216			9.53333	6704		1185.1	6.70968			9.53333	7614		1272.3	13.303			9.53333	3737		1369.1	16.7143
9.54167	-97826		1359.1	3.35135			9.54167	6686		1185.7	48.3871			9.54167	7611		1273.2	8.87879			9.54167	3742		1370.1	24.5714
9.55	-97822		1359.9	8.75676			9.55	6670		1186.6	90.1936			9.55	7609		1273.8	5.51515			9.55	3749		1371.2	22.0714
9.55833	-97828		1360.5	3.35135			9.55833	6655		1187.3	47.0968			9.55833	7608		1274.5	11.2424			9.55833	3757		1372.4	15.2857
9.56667	-97840		1361.2	109.946			9.56667	6641		1187.9	21.2903			9.56667	7608		1275.3	19.4546			9.56667	3767		1373.1	109.786
9.575	-97847		1361.9	6.16216			9.575	6632		1188.5	42.8387			9.575	7609		1276	7.0303			9.575	3777		1373.9	513.929
9.58333	-97847		1362.6	9.2973			9.58333	6632		1189.6	45.6774			9.58333	7610		1276.6	10.7273			9.58333	3789		1374.8	625.429
9.59167	-97846		1363.8	25.2973			9.59167	6644		1190.3	7.6129			9.59167	7612		1277.3	6.21212			9.59167	3801		1375.5	164.929
9.6	-97846		1364.3	1.94595			9.6	6665		1190.8	40.7742			9.6	7615		1278	6.66667			9.6	3815		1376.4	80.2857
9.60833	-97846		1364.9	21.2973			9.60833	6693		1191.8	38.5806			9.60833	7618		1278.8	10.4848			9.60833	3830		1377.3	13.0714
9.61667	-97843		1365.7	3.45946			9.61667	6721		1192.6	41.6774			9.61667	7622		1280.2	13.4242			9.61667	3846		1378.3	12.5714
9.625	-97834		1366.4	5.94595			9.625	6741		1193.5	70.9677			9.625	7627		1281.2	10.2424			9.625	3861		1379.2	8.92857
9.63333	-97820		1367.2	20.2162			9.63333	6752		1194.6	28.2581			9.63333	7632		1282.3	17.5151			9.63333	3875		1380.2	17.2143
9.64167	-97802		1367.9	5.72973			9.64167	6758		1195.8	59.7419			9.64167	7635		1283.1	11.6364			9.64167	3887		1381	8.92857
9.65	-97786		1368.6	13.1892			9.65	6761		1196.4	8.90323			9.65	7638		1283.8	43.4242			9.65	3895		1381.7	1.85714
9.65833	-97774		1369.5	13.4054			9.65833	6770		1197	499.355			9.65833	7640		1284.6	13.7273			9.65833	3900		1382.5	85.5
9.66667	-97767		1370.3	16.8649			9.66667	6789		1197.8	24.7742			9.66667	7640		1285.4	17.6364			9.66667	3903		1383.4	43
9.675	-97761		1371.2	20.2162			9.675	6818		1198.6	56			9.675	7641		1286	9.69697			9.675	3904		1384.4	21
9.68333	-97754		1372.6	19.3514			9.68333	6856		1199.4	32.9032			9.68333	7641		1286.6	7.27273			9.68333	3901		1385.3	16.2857
9.69167	-97747		1373.3	18.1622			9.69167	6902		1200.5	36.5161			9.69167	7639		1287.1	1.42424			9.69167	3896		1386.2	12.2857
9.7	-97740		1374.1	21.6216			9.7	6955		1201.4	68.3871			9.7	7636		1287.8	24.2121			9.7	3888		1387.2	28.1429
9.70833	-97734		1374.8	5.83784			9.70833	7018		1202	11.6129			9.70833	7632		1288.6	10.4242			9.70833	3879		1388.1	17.4286
9.71667	-97731		1375.6	17.2973			9.71667	7086		1202.6	14.7097			9.71667	7626		1289.4	39.6667			9.71667	3871		1388.9	17.2857
9.725	-97731		1376.5	9.72973			9.725	7158		1203.2	26.9677			9.725	7619		1290	31.0606			9.725	3865		1389.7	6.07143
9.73333	-97734		1377.4	13.5135			9.73333	7229		1203.9	18.9677			9.73333	7611		1290.8	8.39394			9.73333	3859		1390.3	8.14286
9.74167	-97739		1378.2	50.1622			9.74167	7293		1204.8	26.1935			9.74167	7602		1292.2	28.4242			9.74167	3854		1391	32.8571
9.75	-97745		1379.1	16.5405			9.75	7349		1205.4	0.51613			9.75	7594		1293.2	6.63636			9.75	3851		1392	153.786
9.75833	-97751		1380.1	18.9189			9.75833	7393		1206	220.387			9.75833	7586		1294.2	8.48485			9.75833	3848		1392.9	12.0714
9.76667	-97758		1380.6	2.81081			9.76667	7423		1206.6	754.194			9.76667	7577		1295.2	12.9394			9.76667	3847		1394	25
9.775	-97762		1381.2	7.67568			9.775	7442		1207.5	26.1935			9.775	7566		1296.2	20.1212			9.775	3848		1394.8	9.28571
9.78333	-97763		1382.2	20.5405			9.78333	7455		1208.5	30.3226			9.78333	7555		1296.9	30.3333			9.78333	3849		1395.5	47.7857
9.79167	-97763		1382.9	17.6216			9.79167	7464		1209.5	42.7097			9.79167	7545		1297.9	26.8788			9.79167	3850		1396.2	86.5714
9.8	-97762		1383.7	5.2973			9.8	7473		1210	0.64516			9.8	7536		1299.1	8.93939			9.8	3850		1397	18.3571
9.80833	-97759		1384.7	24.3243			9.80833	7484		1210.6	20			9.80833	7526		1300	7.90909			9.80833	3852		1398.2	99.2143
9.81667	-97756		1385.6	19.1351			9.81667	7495		1211.3	23.4839			9.81667	7514		1300.6	5.18182			9.81667	3855		1399.1	2268.93
9.825	-97752		1386.3	6.37838			9.825	7504		1211.9	24.3871			9.825	7502		1301.3	3.21212			9.825	3858		1399.7	27649.9
9.83333	-97747		1387.2	24.8649			9.83333	7511		1212.7	22.7097			9.83333	7491		1302.1	5.63636			9.83333	3860		1400.4	18102.8
9.84167	-97740		1388.1	161.838			9.84167	7517		1213.3	0.64516			9.84167	7480		1302.8	10.7879			9.84167	3862		1401.2	4143.71
9.85	-97735		1389.1	25.4054			9.85	7523		1213.8	38.5806			9.85	7470		1303.5	4.60606			9.85	3866		1401.9	243.786
9.85833	-97732		1390.1	35.6757			9.85833	7528		1214.7	300.645			9.85833	7462		1304.4	9.60606			9.85833	3870		1402.5	211.071
9.86667	-97729		1390.8	8.75676			9.86667	7530		1215.6	326.194			9.86667	7453		1305.2	16.9091			9.86667	3874		1403.4	247
9.875	-97723		1391.9	1.83784			9.875	7528		1216.7	41.9355			9.875	7445		1306	17.5455			9.875	3876		1404.3	140.929
9.88333	-97713		1392.8	14.2703			9.88333	7522		1217.6	35.0968			9.88333	7436		1306.9	7.45455			9.88333	3878		1405.1	83.2857
9.89167	-97703		1394	15.2432			9.89167	7513		1218.5	24.9032			9.89167	7429		1308	7.33333			9.89167	3882		1405.9	91.5714
9.9	-97696		1394.7	9.62162			9.9	7503		1219.2	14.1936			9.9	7422		1308.7	45.0303			9.9	3884		1406.6	25.6429
9.90833	-97693		1395.3	24.5405			9.90833	7490		1220.1	25.1613			9.90833	7417		1309.7	15.7879			9.90833	3887		1407.4	226.286
9.91667	-97694		1396.2	7.56757			9.91667	7475		1220.8	13.8064			9.91667	7412		1310.4	5.18182			9.91667	3891		1408.3	213.357
9.925	-97696		1396.9	17.1892			9.925	7459		1221.5	1382.32			9.925	7408		1311.3	2.0303			9.925	3894		1409.2	443.357
9.93333	-97697		1397.5	11.027			9.93333	7442		1222.5	2001.81			9.93333	7405		1311.8	15.697			9.93333	3897		1410.4	280.214
9.94167	-97695		1398.6	37.1892			9.94167	7426		1223.3	50081.4			9.94167	7402		1312.6	2.15151			9.94167	3899		1411.6	82.5
9.95	-97695		1399.6	9.83784			9.95	7412		1223.8	7826.97			9.95	7400		1313.5	4.21212			9.95	3901		1412.2	103.143
9.95833	-97700		1400.4	1.72973			9.95833	7398		1224.5	921.806			9.95833	7398		1315.1	27.0303			9.95833	3905		1413.1	90.6429
9.96667	-97708		1401.2	13.0811			9.96667	7385		1225.4	1361.68			9.96667	7398		1316.1	8.87879			9.96667	3913		1413.7	120.714
9.975	-97714		1402.1	3.13514			9.975	7374		1226	186.581			9.975	7399		1317	6.75758			9.975	3925		1414.4	4.14286
9.98333	-97717		1402.7	13.2973			9.98333	7362		1226.8	1114.84			9.98333	7401		1318.4	22.1212			9.98333	3945		1415	56
9.99167	-97712		1403.5	12.973			9.99167	7352		1227.7	1448			9.99167	7403		1319.6	12.7576			9.99167	3974		1415.9	7.35714
10	-97698		1404.4	4.10811			10	7349		1228.6	688.516			10	7405		1320.2	5.75758			10	4015		1416.6	0.71429
10.0083	-97680		1405	6.37838			10.0083	7354		1229.4	692.129			10.0083	7408		1321.2	6.24242			10.0083	4070		1417.1	17.2857
10.0167	-97665		1405.8	20.1081			10.0167	7369		1230	1.41935			10.0167	7412		1321.8	5.36364			10.0167	4140		1418.1	49.5
10.025	-97654		1406.8	109.514			10.025	7395		1230.9	24.129			10.025	7415		1323	5.51515			10.025	4225		1418.9	11
10.0333	-97649		1408	16.3243			10.0333	7429		1231.8	231.613			10.0333	7419		1323.6	1			10.0333	4323		1419.6	8.57143
10.0417	-97649		1409	7.89189			10.0417	7468		1232.9	18.7097			10.0417	7423		1324.2	25.7576			10.0417	4432		1420.3	44.7857
10.05	-97651		1409.9	3.24324			10.05	7508		1233.9	30.1935			10.05	7427		1325.2	2.9697			10.05	4544		1421.3	40.1429
10.0583	-97653		1410.5	12.1081			10.0583	7548		1234.8	333.29			10.0583	7431		1326.2	10.1515			10.0583	4653		1422.1	3.78571
10.0667	-97654		1411.4	2.27027			10.0667	7586		1235.4	262.452			10.0667	7437		1326.9	8.51515			10.0667	4750		1422.9	18
10.075	-97655		1411.9	13.1892			10.075	7625		1236.1	16.129			10.075	7443		1327.9	9.21212			10.075	4828		1423.7	15.2857
10.0833	-97658		1412.6	12.5405			10.0833	7666		1237.1	28.9032			10.0833	7450		1328.8	9.81818			10.0833	4881		1424.3	3.92857
10.0917	-97658		1413.3	13.2973			10.0917	7710		1237.9	28			10.0917	7459		1330	20.7879			10.0917	4903		1424.9	119.357
10.1	-97654		1414.1	2.05405			10.1	7756		1238.7	481.032			10.1	7470		1331	14.7576			10.1	4897		1426	42.2143
10.1083	-97647		1414.9	20.8649			10.1083	7805		1239.4	5.16129			10.1083	7483		1331.7	2.57576			10.1083	4864		1426.7	29.2857
10.1167	-97640		1416.1	9.83784			10.1167	7855		1239.9	32.129			10.1167	7499		1332.5	14.3939			10.1167	4811		1427.3	43.9286
10.125	-97633		1417.4	197.081			10.125	7906		1240.6	37.4194			10.125	7516		1333.4	2.27273			10.125	4741		1428.1	3
10.1333	-97622		1418.6	6.16216			10.1333	7957		1241.3	1.03226			10.1333	7533		1333.9	91.3333			10.1333	4662		1428.7	68.5714
10.1417	-97605		1419.4	5.2973			10.1417	8011		1241.8	46.3226			10.1417	7552		1334.7	3.48485			10.1417	4580		1429.7	12.7857
10.15	-97583		1420	1.94595			10.15	8069		1242.8	23.4839			10.15	7573		1335.5	9.12121			10.15	4501		1430.2	6.14286
10.1583	-97557		1420.7	10.7027			10.1583	8131		1243.4	1.03226			10.1583	7594		1336.5	2.36364			10.1583	4430		1431.1	3.64286
10.1667	-97533		1421.7	8			10.1667	8198		1243.9	222.968			10.1667	7615		1337.2	4.36364			10.1667	4366		1432.2	111
10.175	-97518		1423.3	6.81081			10.175	8268		1244.9	15.6129			10.175	7637		1338.4	3.48485			10.175	4311		1433.2	7.71429
10.1833	-97512		1424.1	8.86487			10.1833	8339		1245.8	35.3548			10.1833	7659		1339.1	4.75758			10.1833	4265		1433.9	4.5
10.1917	-97514		1424.8	3.78378			10.1917	8406		1246.4	35.6129			10.1917	7683		1339.8	4.06061			10.1917	4227		1434.4	16
10.2	-97523		1426	13.8378			10.2	8466		1247.2	29.5484			10.2	7705		1340.7	12.6364			10.2	4194		1435	1.35714
10.2083	-97536		1426.8	7.56757			10.2083	8517		1247.9	12.9032			10.2083	7725		1342.1	11.7273			10.2083	4166		1435.5	2.21429
10.2167	-97548		1427.3	109.405			10.2167	8565		1248.6	26.3226			10.2167	7743		1342.7	8.12121			10.2167	4144		1436.2	7.14286
10.225	-97558		1428.5	928.432			10.225	8615		1249.7	16.7742			10.225	7758		1343.5	4.21212			10.225	4127		1437.3	17.4286
10.2333	-97566		1429.5	40822.5			10.2333	8671		1250.5	13.9355			10.2333	7769		1344.1	0.54546			10.2333	4114		1438	22.0714
10.2417	-97570		1430.3	16923.4			10.2417	8731		1251.1	0.90323			10.2417	7778		1344.6	8.48485			10.2417	4106		1438.9	2.78571
10.25	-97572		1430.9	820.865			10.25	8795		1251.7	50.5806			10.25	7784		1345.5	3.27273			10.25	4103		1439.4	9.07143
10.2583	-97572		1431.5	207.568			10.2583	8858		1252.7	19.2258			10.2583	7787		1346.4	22.4849			10.2583	4104		1440.8	42.4286
10.2667	-97570		1432.8	567.027			10.2667	8919		1253.5	18.4516			10.2667	7787		1347.1	1.63636			10.2667	4108		1441.8	8.78571
10.275	-97567		1433.6	741.514			10.275	8972		1254.4	43.4839			10.275	7784		1348	9.27273			10.275	4114		1443	10.4286
10.2833	-97563		1434.5	48.8649			10.2833	9011		1255.2	11.871			10.2833	7778		1349.1	6.18182			10.2833	4123		1444.1	3.35714
10.2917	-97561		1435.3	117.297			10.2917	9037		1256.1	20.6452			10.2917	7770		1349.8	2.33333			10.2917	4132		1444.7	8.07143
10.3	-97559		1436.3	357.73			10.3	9050		1257.1	14.4516			10.3	7763		1350.4	4.69697			10.3	4140		1445.4	3.78571
10.3083	-97558		1437.1	2.05405			10.3083	9054		1257.9	19.0968			10.3083	7756		1351.6	8.51515			10.3083	4147		1446.1	32.3571
10.3167	-97558		1437.8	13.7297			10.3167	9055		1259	25.5484			10.3167	7751		1352.7	4.69697			10.3167	4153		1447.2	16.5714
10.325	-97555		1438.7	8.10811			10.325	9059		1259.9	23.871			10.325	7746		1353.2	1.54546			10.325	4157		1448	5.92857
10.3333	-97548		1439.2	4			10.3333	9067		1260.8	18.8387			10.3333	7742		1353.8	4.63636			10.3333	4159		1449.2	7.57143
10.3417	-97536		1440	3.02703			10.3417	9075		1261.7	9.67742			10.3417	7741		1354.5	3.9697			10.3417	4158		1449.9	45.5
10.35	-97525		1441.1	16.1081			10.35	9082		1262.3	30.0645			10.35	7740		1355.3	3.48485			10.35	4155		1450.6	2.78571
10.3583	-97518		1442.1	2.05405			10.3583	9087		1263.1	34.4516			10.3583	7740		1356.2	4.69697			10.3583	4152		1451.7	11.5
10.3667	-97516		1442.8	126.054			10.3667	9090		1264.3	48			10.3667	7739		1357.3	3.93939			10.3667	4148		1452.5	8.5
10.375	-97516		1443.3	7.13514			10.375	9091		1265.4	30.8387			10.375	7739		1358.5	10.7879			10.375	4143		1453.5	7.78571
10.3833	-97515		1444	15.1351			10.3833	9089		1266.2	20.5161			10.3833	7740		1359.2	2.06061			10.3833	4138		1454.5	43.9286
10.3917	-97513		1445	12			10.3917	9083		1267.2	21.8065			10.3917	7741		1360.1	3.75758			10.3917	4134		1455.7	36.3571
10.4	-97507		1445.9	8.21622			10.4	9076		1268.1	17.8065			10.4	7742		1360.9	3.15151			10.4	4130		1456.8	7.28571
10.4083	-97500		1446.5	9.94595			10.4083	9070		1268.8	0.90323			10.4083	7741		1361.8	11.5455			10.4083	4128		1458	4.28571
10.4167	-97490		1447.2	17.6216			10.4167	9068		1269.3	17.9355			10.4167	7741		1362.4	1.42424			10.4167	4126		1458.7	1
10.425	-97477		1448	13.8378			10.425	9070		1270.2	37.0323			10.425	7739		1363.3	5.9697			10.425	4125		1459.3	3.78571
10.4333	-97461		1449	35.027			10.4333	9073		1270.7	0.25806			10.4333	7737		1364.1	1.45455			10.4333	4125		1460.3	5.71429
10.4417	-97440		1449.9	43.8919			10.4417	9074		1271.3	18.9677			10.4417	7735		1365	7.93939			10.4417	4125		1461.2	7.35714
10.45	-97421		1451.6	13.6216			10.45	9070		1271.9	8.64516			10.45	7731		1366.4	3.48485			10.45	4127		1462	17.4286
10.4583	-97406		1452.5	9.08108			10.4583	9059		1272.6	26.7097			10.4583	7726		1367.4	5.30303			10.4583	4130		1462.6	64.6429
10.4667	-97395		1453.2	11.5676			10.4667	9042		1273.6	184.516			10.4667	7720		1368.2	0.48485			10.4667	4133		1463.4	2.85714
10.475	-97385		1454.3	1.94595			10.475	9020		1274.6	5.16129			10.475	7714		1369.3	1.66667			10.475	4136		1464.2	6.64286
10.4833	-97371		1455.4	15.3514			10.4833	8995		1275.2	264.129			10.4833	7709		1370.3	7.78788			10.4833	4139		1464.8	3.92857
10.4917	-97350		1456.3	0.97297			10.4917	8966		1275.8	9.54839			10.4917	7704		1371.1	13.7273			10.4917	4142		1465.6	4.21429
10.5	-97321		1456.8	11.7838			10.5	8927		1276.4	5.41936			10.5	7699		1371.7	12.1515			10.5	4146		1466.4	15.2143
10.5083	-97288		1457.8	9.18919			10.5083	8874		1277.2	14.4516			10.5083	7695		1372.5	2.72727			10.5083	4152		1467.4	12.0714
10.5167	-97258		1458.6	3.35135			10.5167	8813		1277.9	16.5161			10.5167	7691		1373.2	3.18182			10.5167	4158		1468.2	4.85714
10.525	-97231		1459.4	4.64865			10.525	8744		1278.9	19.6129			10.525	7688		1374.7	4.51515			10.525	4164		1469	4.5
10.5333	-97203		1460.1	9.40541			10.5333	8676		1279.8	13.0323			10.5333	7685		1375.6	0.45454			10.5333	4170		1469.7	4.5
10.5417	-97170		1460.8	1.62162			10.5417	8616		1280.7	14.4516			10.5417	7685		1376.1	2.0303			10.5417	4179		1470.3	22.5714
10.55	-97130		1461.4	13.4054			10.55	8564		1281.5	22.5806			10.55	7688		1377.2	40.9091			10.55	4189		1471.1	5.28571
10.5583	-97078		1462.2	7.24324			10.5583	8519		1282.4	15.2258			10.5583	7695		1378.8	4.30303			10.5583	4201		1471.9	5.64286
10.5667	-97019		1463.1	13.9459			10.5667	8477		1283.5	6.58064			10.5667	7705		1379.6	1.21212			10.5667	4216		1472.8	4.21429
10.575	-96956		1463.7	5.51351			10.575	8441		1284.3	8.25807			10.575	7720		1380.4	6.42424			10.575	4232		1473.3	0.78571
10.5833	-96890		1464.7	10.8108			10.5833	8413		1285.2	28.3871			10.5833	7739		1381.7	2.9697			10.5833	4248		1473.9	73.0714
10.5917	-96819		1465.3	2.05405			10.5917	8397		1286.3	21.6774			10.5917	7761		1382.3	1.63636			10.5917	4267		1474.6	9.35714
10.6	-96739		1466	5.08108			10.6	8397		1287.5	19.871			10.6	7787		1382.8	0.60606			10.6	4288		1475.6	23.7857
10.6083	-96653		1467	6.37838			10.6083	8413		1288.4	11.3548			10.6083	7815		1384.4	3.60606			10.6083	4313		1476.4	29.2143
10.6167	-96558		1468.2	23.7838			10.6167	8445		1289.5	18.5806			10.6167	7845		1385.3	3.75758			10.6167	4340		1477.2	6.92857
10.625	-96458		1468.9	6.37838			10.625	8496		1290.4	4.64516			10.625	7876		1385.9	0.90909			10.625	4370		1478.3	9.5
10.6333	-96354		1470.1	9.94595			10.6333	8567		1291.4	518.968			10.6333	7906		1387	8.27273			10.6333	4404		1479.5	12.1429
10.6417	-96246		1471	0.97297			10.6417	8664		1291.9	12.9032			10.6417	7935		1387.7	1.60606			10.6417	4440		1480.3	59.4286
10.65	-96135		1471.7	3.67568			10.65	8793		1292.8	8.3871			10.65	7962		1388.5	4.09091			10.65	4477		1480.9	0.57143
10.6583	-96015		1472.8	9.18919			10.6583	8955		1293.4	13.2903			10.6583	7984		1389.8	3.90909			10.6583	4514		1481.5	12.5
10.6667	-95884		1473.8	49.8378			10.6667	9158		1294.4	25.1613			10.6667	8002		1390.7	0.48485			10.6667	4549		1482.4	12.3571
10.675	-95732		1475	16.973			10.675	9404		1295.4	19.6129			10.675	8015		1391.2	1.09091			10.675	4582		1483.4	3.35714
10.6833	-95557		1475.7	2.16216			10.6833	9698		1296.4	19.3548			10.6833	8023		1392	1.9697			10.6833	4613		1484.4	20.7857
10.6917	-95368		1476.5	9.83784			10.6917	10047		1297.3	12.7742			10.6917	8028		1393	2.09091			10.6917	4640		1485.6	6.5
10.7	-95164		1477.2	143.027			10.7	10450		1298.1	14.5807			10.7	8029		1393.7	3.0303			10.7	4661		1486.8	6.42857
10.7083	-94951		1478.6	116.649			10.7083	10920		1298.9	9.03226			10.7083	8024		1394.5	4.63636			10.7083	4676		1487.5	3.57143
10.7167	-94729		1479.2	144.432			10.7167	11450		1299.6	10.3226			10.7167	8018		1395.3	4.72727			10.7167	4686		1488.5	6.5
10.725	-94495		1480.1	3.89189			10.725	12052		1300.7	12.5161			10.725	8011		1395.8	2.30303			10.725	4689		1489.5	3.21429
10.7333	-94251		1481.3	3.89189			10.7333	12721		1301.3	11.7419			10.7333	8003		1396.5	2.30303			10.7333	4686		1490.5	9.14286
10.7417	-93993		1482.2	5.83784			10.7417	13453		1302	13.2903			10.7417	7994		1397.2	2			10.7417	4678		1491.5	4.07143
10.75	-93726		1482.9	9.08108			10.75	14258		1302.8	4.3871			10.75	7987		1398	9.18182			10.75	4665		1492.3	11.4286
10.7583	-93443		1483.6	4			10.7583	15112		1303.6	28.3871			10.7583	7981		1399.1	4.78788			10.7583	4648		1493.2	12.4286
10.7667	-93141		1484.9	8.43243			10.7667	16034		1304.2	4.77419			10.7667	7977		1400.2	0.90909			10.7667	4629		1494.4	32.3571
10.775	-92819		1485.7	124.432			10.775	17009		1305.2	22.9677			10.775	7973		1401.2	2.48485			10.775	4607		1495.1	4.28571
10.7833	-92471		1486.4	16.7568			10.7833	18043		1306	4.90323			10.7833	7971		1401.9	1.18182			10.7833	4585		1495.7	50.4286
10.7917	-92102		1487.1	2.16216			10.7917	19140		1306.6	16.129			10.7917	7972		1402.6	3.42424			10.7917	4563		1496.6	8.5
10.8	-91705		1487.6	6.91892			10.8	20269		1307.3	7.87097			10.8	7976		1403.3	3.78788			10.8	4541		1497.5	5.78571
10.8083	-91288		1488.4	13.2973			10.8083	21447		1308.2	37.2903			10.8083	7982		1404.2	4.21212			10.8083	4520		1498.4	7.42857
10.8167	-90849		1489.5	16.4324			10.8167	22633		1309.1	18.7097			10.8167	7988		1404.9	1.57576			10.8167	4501		1499.2	1
10.825	-90384		1490.3	2.05405			10.825	23834		1310.1	17.4194			10.825	7994		1405.8	1.48485			10.825	4483		1499.7	6.35714
10.8333	-89898		1491.2	7.89189			10.8333	25048		1310.6	6.45161			10.8333	7998		1408.7	5.60606			10.8333	4468		1500.6	5.71429
10.8417	-89379		1491.9	5.40541			10.8417	26270		1311.7	104.903			10.8417	8001		1409.8	3.45455			10.8417	4454		1501.5	4.35714
10.85	-88843		1492.8	15.3514			10.85	27543		1312.6	17.4194			10.85	8003		1410.6	6.09091			10.85	4442		1502.4	3.21429
10.8583	-88285		1493.3	5.83784			10.8583	28889		1313.5	3.87097			10.8583	8005		1411.2	2.33333			10.8583	4432		1503.5	3.64286
10.8667	-87710		1494.1	1.83784			10.8667	30388		1314.2	13.6774			10.8667	8007		1412	8.57576			10.8667	4425		1504.3	3.57143
10.875	-87118		1495	8.21622			10.875	32171		1315.1	13.0323			10.875	8008		1413.2	4.69697			10.875	4420		1505.6	7.14286
10.8833	-86497		1495.6	5.72973			10.8833	34435		1316	18.8387			10.8833	8009		1415.2	14.2121			10.8833	4416		1506.6	4.57143
10.8917	-85855		1496.7	9.83784			10.8917	37448		1316.9	208.645			10.8917	8009		1416	2.69697			10.8917	4416		1507.2	20
10.9	-85173		1497.3	4.10811			10.9	41650		1317.7	8.25807			10.9	8010		1416.7	0.57576			10.9	4419		1508.1	7.71429
10.9083	-84466		1497.9	3.13514			10.9083	47480		1318.4	24.129			10.9083	8012		1417.5	2.87879			10.9083	4426		1509	3.78571
10.9167	-83731		1498.4	2.37838			10.9167	55399		1319.3	22.4516			10.9167	8014		1418.6	6.06061			10.9167	4435		1509.8	5.14286
10.925	-82964		1499.3	136.973			10.925	66078		1320.3	10.9677			10.925	8018		1419.5	3.93939			10.925	4446		1510.6	8.92857
10.9333	-82168		1500.5	14.1622			10.9333	79656		1321.2	10.7097			10.9333	8024		1420	0.63636			10.9333	4457		1511.7	2.71429
10.9417	-81321		1501.3	4.86487			10.9417	96374		1322.3	13.6774			10.9417	8031		1420.9	0.66667			10.9417	4469		1512.6	6.21429
10.95	-80435		1502	8.75676			10.95	116405		1322.8	1.80645			10.95	8039		1421.5	0.51515			10.95	4482		1513.2	1.57143
10.9583	-79489		1503.2	9.94595			10.9583	138865		1323.5	29.1613			10.9583	8048		1422.1	12.5758			10.9583	4494		1514	4.5
10.9667	-78492		1504	49.4054			10.9667	163943		1324.5	14.4516			10.9667	8061		1423	4.12121			10.9667	4505		1514.5	0.57143
10.975	-77449		1504.8	1.83784			10.975	190479		1325.3	1.16129			10.975	8075		1424.3	0.69697			10.975	4513		1515.3	6.92857
10.9833	-76345		1505.4	6.81081			10.9833	217967		1325.8	27.3548			10.9833	8092		1425.6	6.54545			10.9833	4520		1516.3	3
10.9917	-75203		1506	3.67568			10.9917	246091		1326.8	12.7742			10.9917	8112		1426.8	0.54546			10.9917	4524		1517	5.21429
11	-73993		1506.8	5.2973			11	273626		1327.7	236.258			11	8133		1428	8.45454			11	4527		1518.1	3.07143
11.0083	-72734		1507.6	4.43243			11.0083	300915		1328.4	16.3871			11.0083	8154		1428.6	3.54546			11.0083	4527		1519.4	3.21429
11.0167	-71405		1508.5	5.83784			11.0167	326921		1329.2	16.2581			11.0167	8176		1429.9	0.69697			11.0167	4524		1520.1	0.57143
11.025	-70000		1509.1	7.02703			11.025	351784		1329.8	213.032			11.025	8195		1431.1	1.66667			11.025	4517		1520.6	16.4286
11.0333	-68535		1509.8	2.37838			11.0333	375326		1330.9	20.7742			11.0333	8211		1432.3	2.33333			11.0333	4510		1521.2	3.5
11.0417	-66973		1510.6	15.3514			11.0417	397148		1331.7	13.8064			11.0417	8224		1433.2	1.12121			11.0417	4501		1522.6	7.07143
11.05	-65346		1511.2	2.81081			11.05	417730		1332.5	574.71			11.05	8237		1433.9	3.33333			11.05	4492		1523.3	1.28571
11.0583	-63611		1512.3	4.21622			11.0583	436530		1333	0.25806			11.0583	8247		1434.8	19.7576			11.0583	4483		1523.9	1.14286
11.0667	-61782		1514.1	8.21622			11.0667	454026		1333.7	545.806			11.0667	8253		1435.7	28			11.0667	4476		1524.5	3
11.075	-59857		1514.8	7.35135			11.075	470071		1334.4	37582.3			11.075	8256		1436.9	24			11.075	4470		1525.3	2.5
11.0833	-57804		1515.3	2.05405			11.0833	484765		1334.9	14081.9			11.0833	8256		1437.8	1.78788			11.0833	4465		1525.8	8.64286
11.0917	-55660		1516.3	11.1351			11.0917	498413		1335.7	1206.19			11.0917	8255		1439.2	2.87879			11.0917	4461		1526.9	5.71429
11.1	-53366		1516.9	2.05405			11.1	510835		1336.5	162.839			11.1	8252		1440.1	12.8485			11.1	4457		1527.8	2.35714
11.1083	-50971		1517.5	2.27027			11.1083	522463		1337.2	720.774			11.1083	8249		1441.8	1.0303			11.1083	4454		1528.6	4.07143
11.1167	-48454		1518.3	76.8649			11.1167	533150		1338.3	11.0968			11.1167	8245		1442.7	1.42424			11.1167	4451		1529.4	3
11.125	-45823		1519.4	3.89189			11.125	543136		1339.2	1.16129			11.125	8241		1443.4	7.75758			11.125	4449		1530.7	3.07143
11.1333	-43145		1520.6	1.94595			11.1333	552506		1339.9	734.839			11.1333	8236		1443.9	2.18182			11.1333	4448		1531.5	3.35714
11.1417	-40374		1521.4	10.1622			11.1417	561234		1340.5	357.677			11.1417	8232		1445.2	3.0303			11.1417	4450		1532.6	2.14286
11.15	-37608		1522	5.51351			11.15	569584		1341.1	1169.94			11.15	8228		1446.1	2.54546			11.15	4452		1533.3	3.92857
11.1583	-34810		1522.6	4.86487			11.1583	577418		1341.8	10.1936			11.1583	8226		1447.2	2.12121			11.1583	4453		1534	3.21429
11.1667	-32032		1523.2	3.89189			11.1667	584983		1342.7	10.9677			11.1667	8224		1448.2	2.75758			11.1667	4456		1534.7	1.14286
11.175	-29317		1524.2	4.86487			11.175	592248		1343.4	1.67742			11.175	8224		1449.6	22.4242			11.175	4458		1535.2	4
11.1833	-26637		1525.2	8.75676			11.1833	599304		1344	20.6452			11.1833	8225		1451.5	2.39394			11.1833	4461		1535.8	1.28571
11.1917	-24079		1526.1	11.3514			11.1917	606276		1344.8	338.323			11.1917	8226		1452.2	2.0303			11.1917	4463		1536.5	5.35714
11.2	-21590		1527.2	6.37838			11.2	613059		1345.5	311.226			11.2	8229		1453.8	1.12121			11.2	4465		1537.6	17.0714
11.2083	-19230		1527.7	1.83784			11.2083	619847		1346.4	8.90323			11.2083	8232		1454.7	1.0303			11.2083	4468		1538.3	2
11.2167	-16992		1529.1	8.64865			11.2167	626468		1346.9	14.1936			11.2167	8237		1455.5	14.697			11.2167	4470		1538.9	5.28571
11.225	-14868		1530.5	6.05405			11.225	633014		1347.8	11.871			11.225	8241		1456.6	13.3333			11.225	4472		1539.7	5.35714
11.2333	-12911		1531.6	5.40541			11.2333	639446		1348.9	11.2258			11.2333	8245		1457.3	1.09091			11.2333	4474		1540.5	2.85714
11.2417	-11073		1532.6	1.40541			11.2417	645669		1349.8	5.93548			11.2417	8249		1458	1.42424			11.2417	4478		1541.1	4.5
11.25	-9406		1533.1	9.2973			11.25	651789		1350.6	4.77419			11.25	8252		1458.8	0.90909			11.25	4483		1541.8	1.28571
11.2583	-7883		1534.2	2.27027			11.2583	657587		1352	177.29			11.2583	8253		1459.5	7.45455			11.2583	4487		1542.4	3.28571
11.2667	-6514		1535.1	47.7838			11.2667	663160		1352.7	11.871			11.2667	8254		1460.1	0.84849			11.2667	4490		1543.4	1.42857
11.275	-5316		1535.7	603.676			11.275	668369		1353.6	7.48387			11.275	8256		1461	18.8182			11.275	4492		1544.4	8.85714
11.2833	-4259		1536.8	162.595			11.2833	673164		1354.3	11.7419			11.2833	8260		1461.7	2.48485			11.2833	4494		1545.4	2.21429
11.2917	-3364		1537.8	13.5135			11.2917	677570		1355	2.32258			11.2917	8265		1462.6	3.09091			11.2917	4497		1546.4	1.5
11.3	-2600		1538.5	88.2162			11.3	681428		1355.8	17.5484			11.3	8271		1463.8	2.45455			11.3	4501		1547.1	1.64286
11.3083	-1955		1539	97.5135			11.3083	684817		1356.7	156			11.3083	8276		1465.7	0.39394			11.3083	4505		1548	3.07143
11.3167	-1408		1540	3.89189			11.3167	687639		1357.8	227.097			11.3167	8281		1468.3	1.78788			11.3167	4510		1548.6	4.14286
11.325	-944		1540.6	1.72973			11.325	689912		1358.5	278.581			11.325	8287		1469.8	1.87879			11.325	4515		1549.4	0.71429
11.3333	-573		1542	3.67568			11.3333	691659		1359.1	130.065			11.3333	8292		1471	1.39394			11.3333	4520		1550.3	3.57143
11.3417	-291		1542.6	1.83784			11.3417	692850		1360	732.903			11.3417	8297		1472.1	1.33333			11.3417	4527		1551.4	1.78571
11.35	-135		1543.8	2.16216			11.35	693542		1360.8	16.7742			11.35	8304		1472.9	4.66667			11.35	4535		1552.4	4.57143
11.3583	-128		1544.6	2.05405			11.3583	693714		1361.8	14.3226			11.3583	8313		1474.6	1.09091			11.3583	4542		1552.9	0.28571
11.3667	-275		1546	3.24324			11.3667	693371		1362.7	10.4516			11.3667	8324		1475.7	1.9697			11.3667	4550		1553.5	4.78571
11.375	-589		1547	7.24324			11.375	692552		1363.5	5.54839			11.375	8341		1476.5	3.30303			11.375	4560		1554.3	3.14286
11.3833	-1058		1548.7	6.48649			11.3833	691252		1364.6	11.4839			11.3833	8365		1477.8	1.12121			11.3833	4571		1554.9	7.14286
11.3917	-1639		1551.7	11.8919			11.3917	689496		1365.5	4.77419			11.3917	8401		1478.7	0.48485			11.3917	4585		1555.7	1.35714
11.4	-2324		1553.7	1.40541			11.4	687318		1366.2	283.355			11.4	8454		1480.1	1.33333			11.4	4600		1556.7	3.71429
11.4083	-3065		1555.1	5.08108			11.4083	684682		1367.3	12.7742			11.4083	8536		1481.1	3.33333			11.4083	4613		1557.7	4.14286
11.4167	-3849		1557.9	6.48649			11.4167	681682		1368.1	3.87097			11.4167	8657		1482.7	1.42424			11.4167	4627		1558.8	23.3571
11.425	-4662		1560	356.216			11.425	678281		1369.1	9.03226			11.425	8836		1484.3	1.45455			11.425	4642		1559.7	63.7857
11.4333	-5485		1560.9	2.7027			11.4333	674537		1369.8	2.06452			11.4333	9094		1485	0.48485			11.4333	4655		1560.3	74.1429
11.4417	-6335		1562.7	1.83784			11.4417	670504		1370.6	3.87097			11.4417	9455		1485.7	1.39394			11.4417	4667		1560.8	2.5
11.45	-7186		1563.3	5.18919			11.45	666127		1371.2	10.4516			11.45	9946		1486.9	3.39394			11.45	4678		1561.6	3.14286
11.4583	-8053		1564.7	6.5946			11.4583	661526		1372.4	8.77419			11.4583	10590		1488.5	1.27273			11.4583	4689		1562.4	2.21429
11.4667	-8927		1567.2	3.67568			11.4667	656593		1373.3	11.6129			11.4667	11408		1489.7	0.48485			11.4667	4697		1563.2	6.5
11.475	-9807		1567.9	4.64865			11.475	651436		1374.3	5.03226			11.475	12407		1491	2.21212			11.475	4703		1563.7	5.64286
11.4833	-10711		1571.4	14.8108			11.4833	646043		1374.9	6.06452			11.4833	13581		1492	1.84848			11.4833	4706		1564.5	1.35714
11.4917	-11629		1574.1	13.6216			11.4917	640389		1375.6	1.67742			11.4917	14900		1492.8	8.06061			11.4917	4706		1565.8	2.85714
11.5	-12592		1575.8	4.21622			11.5	634596		1376.4	12.129			11.5	16318		1493.8	1.90909			11.5	4703		1566.7	3.07143
11.5083	-13577		1577.5	6.05405			11.5083	628523		1377.5	10.1936			11.5083	17774		1494.6	0.87879			11.5083	4699		1567.7	6.42857
11.5167	-14591		1579.1	5.18919			11.5167	622325		1378.1	3.22581			11.5167	19202		1496	3.36364			11.5167	4696		1568.4	3.28571
11.525	-15629		1581.5	2.27027			11.525	615899		1378.7	179.355			11.525	20534		1497.6	0.90909			11.525	4693		1569.1	0.71429
11.5333	-16658		1582.2	4.21622			11.5333	609289		1379.6	6.19355			11.5333	21708		1498.1	1.75758			11.5333	4689		1569.8	2.64286
11.5417	-17691		1583.2	3.89189			11.5417	602565		1380.4	10.1936			11.5417	22675		1499.2	1.09091			11.5417	4685		1570.6	5.71429
11.55	-18673		1584.4	4.10811			11.55	595607		1381.3	1.16129			11.55	23404						11.55	4681		1571.1	0.5
11.5583	-19592		1585.1	0.97297			11.5583	588604		1382	5.80645			11.5583	23882						11.5583	4679		1571.6	4.14286
11.5667	-20304		1585.8	0.97297			11.5667	581396		1382.9	6.06452			11.5667	24112						11.5667	4677		1572.4	5.71429
11.575	-20598		1586.9	2.05405			11.575	574117		1383.9	305.032			11.575	24115						11.575	4674		1573.2	2.07143
11.5833	-20195		1587.6	1.83784			11.5833	566754		1384.8	6.45161			11.5833	23920						11.5833	4672		1574.3	2.35714
11.5917	-18422		1588.3	2.81081			11.5917	559249		1385.7	9.80645			11.5917	23568						11.5917	4671		1575.2	3.5
11.6	-14819		1589.1	4.10811			11.6	551757		1386.6	2.58065			11.6	23103						11.6	4671		1576.4	1.07143
11.6083	-9248		1590.1	2.27027			11.6083	544088		1387.2	10.0645			11.6083	22570						11.6083	4671		1577.4	2.28571
11.6167	-1497		1592.8	3.56757			11.6167	536439		1387.9	5.93548			11.6167	22013						11.6167	4671		1578.1	1.14286
11.625	7762		1594.2	3.89189			11.625	528691		1388.8	3.74193			11.625	21470						11.625	4671		1579.1	2
11.6333	17165		1594.8	3.13514			11.6333	520880		1389.3	0.90323			11.6333	20976						11.6333	4670		1580.4	1.5
11.6417	26036		1595.6	9.18919			11.6417	513075		1390	10.5807			11.6417	20557						11.6417	4672		1581	0.5
11.65	32944		1597	2.27027			11.65	505120		1390.6	0.64516			11.65	20235						11.65	4674		1581.9	4.42857
11.6583	37248		1599.1	2.05405			11.6583	497231		1391.1	4.51613			11.6583	20021						11.6583	4676		1582.5	0.57143
11.6667	38957		1599.9	3.89189			11.6667	489224		1392.4	131.484			11.6667	19921						11.6667	4679		1583.1	0.85714
11.675	38203		1601.3	1.62162			11.675	481244		1393.4	5.29032			11.675	19930						11.675	4681		1584.2	2.57143
11.6833	35491		1602.8	2.16216			11.6833	473273		1394.3	5.54839			11.6833	20032						11.6833	4682		1585.1	38.2857
11.6917	31601		1606.3	4.10811			11.6917	465230		1395.2	10.8387			11.6917	20205						11.6917	4684		1585.8	3.14286
11.7	26921		1607.9	8.64865			11.7	457262		1395.8	8			11.7	20418						11.7	4688		1586.4	2.14286
11.7083	22034		1609.2	3.67568			11.7083	449154		1396.5	4.12903			11.7083	20639						11.7083	4693		1587.4	1.5
11.7167	17231		1612.1	1.94595			11.7167	441121		1397.1	12.9032			11.7167	20835						11.7167	4697		1588.3	0.71429
11.725	12691		1612.8	2.05405			11.725	433052		1398.2	3.48387			11.725	20980						11.725	4701		1589.3	3
11.7333	8693		1614	1.83784			11.7333	425000		1398.9	9.67742			11.7333	21056						11.7333	4705		1589.9	0.57143
11.7417	5216		1615.3	5.18919			11.7417	417065		1399.7	8.3871			11.7417	21054						11.7417	4708		1590.8	0.42857
11.75	2417		1616	2.16216			11.75	409088		1400.5	21.0323			11.75	20976						11.75	4712		1591.5	1.64286
11.7583	277		1619.3	3.35135			11.7583	401272		1401.2	1.80645			11.7583	20829						11.7583	4715		1592.2	0.92857
11.7667	-1305		1620.4	2.27027			11.7667	393424		1401.9	3.35484			11.7667	20626						11.7667	4720		1593.4	2.5
11.775	-2440		1621.4	4.21622			11.775	385660		1403	4.64516			11.775	20383						11.775	4725		1593.9	0.28571
11.7833	-3313		1622.6	3.13514			11.7833	377945		1403.8	9.67742			11.7833	20114						11.7833	4730		1594.5	2.71429
11.7917	-4137		1624.5	0.97297			11.7917	370205		1404.7	1.29032			11.7917	19832						11.7917	4737		1595.2	2.28571
11.8	-5078		1627	1.94595			11.8	362613		1405.3	18.7097			11.8	19549						11.8	4742		1596.2	7.5
11.8083	-6230		1630.4	1.40541			11.8083	354981		1405.9	1.16129			11.8083	19273						11.8083	4747		1597.6	1.64286
11.8167	-7682		1631.4	3.89189			11.8167	347511		1406.5	13.2903			11.8167	19007						11.8167	4750		1598.3	0.71429
11.825	-9404		1635.4	3.67568			11.825	340095		1407.1	0.51613			11.825	18755						11.825	4754		1599.1	4.92857
11.8333	-11296		1636.6	1.2973			11.8333	332756		1407.8	8.77419			11.8333	18519						11.8333	4759		1600.1	0.57143
11.8417	-13331		1637.6	0.97297			11.8417	325560		1408.5	1.80645			11.8417	18298						11.8417	4764		1600.8	2.35714
11.85	-15361		1638.5	1.83784			11.85	318353		1409.1	3.6129			11.85	18089						11.85	4769		1601.3	1.5
11.8583	-17366		1639.3	2.05405			11.8583	311329		1409.8	0.25806			11.8583	17892						11.8583	4774		1601.9	1.14286
11.8667	-19294		1641.9	2.16216			11.8667	304320		1410.4	3.87097			11.8667	17713						11.8667	4779		1602.7	2.64286
11.875	-21116		1642.6	2.05405			11.875	297449		1411.7	3.6129			11.875	17591						11.875	4783		1603.9	4.21429
11.8833	-22861		1643.6	4.10811			11.8833	290702		1412.2	10.8387			11.8833	17698						11.8833	4788		1604.9	1.14286
11.8917	-24482		1645	3.89189			11.8917	284009		1413	3.22581			11.8917	18692						11.8917	4793		1606.2	4.42857
11.9	-26024		1645.6	24.8649			11.9	277512		1413.5	6.58064			11.9	22347						11.9	4797		1607.6	1.5
11.9083	-27462		1647.4	1.72973			11.9083	271038		1414.4	14.0645			11.9083	31711						11.9083	4801		1608.3	0.5
11.9167	-28811		1651.6	17.2973			11.9167	264740		1415.4	2.45161			11.9167	49894						11.9167	4804		1608.9	1.42857
11.925	-30084		1654.4	3.78378			11.925	258515		1416.5	10.3226			11.925	78304						11.925	4806		1609.4	0.5
11.9333	-31262		1657.3	3.89189			11.9333	252386		1417.6	6.06452			11.9333	115995						11.9333	4809		1611	5.42857
11.9417	-32379		1657.9	4.64865			11.9417	246418		1418.2	0.77419			11.9417	160320						11.9417	4812		1611.6	0.85714
11.95	-33419		1659	1.72973			11.95	240491		1419.2	6.58064			11.95	208055						11.95	4814		1612.5	2.21429
11.9583	-34408		1659.9	1.94595			11.9583	234769		1419.7	1.03226			11.9583	256333						11.9583	4816		1613.7	1.14286
11.9667	-35347		1661.3	5.83784			11.9667	229120		1420.8	8.77419			11.9667	303107						11.9667	4820		1614.4	0.5
11.975	-36233		1662.9	3.78378			11.975	223634		1421.6	5.03226			11.975	347161						11.975	4824		1615	3.35714
11.9833	-37086		1665.3	2.05405			11.9833	218298		1422.4	7.48387			11.9833	387917						11.9833	4827		1616.3	1.78571
11.9917	-37886		1668.4	1.94595			11.9917	213049		1423.5	10.1936			11.9917	425208						11.9917	4830		1617	2.42857
12	-38655		1670.9	3.45946			12	207988		1424.6	5.16129			12	459111						12	4834		1618	2.28571
12.0083	-39386		1673.6	1.94595			12.0083	202976		1425.6	8.25807			12.0083	489845						12.0083	4838		1618.7	1.28571
12.0167	-40089		1675.3	4			12.0167	198132		1426.3	8.51613			12.0167	517716						12.0167	4842		1619.6	0.5
12.025	-40768		1676.8	3.56757			12.025	193383		1427.4	7.35484			12.025	543078						12.025	4847		1620.6	1.5
12.0333	-41406		1678.6	4.10811			12.0333	188744		1428	1.80645			12.0333	566304						12.0333	4853		1621.4	2.85714
12.0417	-42017		1679.8	5.83784			12.0417	184273		1428.6	8.90323			12.0417	587773						12.0417	4859		1622.8	4.42857
12.05	-42581		1681.2	4.54054			12.05	179873		1429.3	1.80645			12.05	607860						12.05	4863		1623.7	0.5
12.0583	-43104		1683	3.67568			12.0583	175659		1429.9	4.25807			12.0583	626926						12.0583	4866		1624.4	0.64286
12.0667	-43591		1683.6	2.05405			12.0667	171526		1430.6	4.12903			12.0667	645302						12.0667	4869		1625.2	1.28571
12.075	-44048		1684.3	1.83784			12.075	167539		1432	9.67742			12.075	663273						12.075	4871		1625.8	0.5
12.0833	-44493		1687.1	1.40541			12.0833	163690		1433.6	10.7097			12.0833	681058						12.0833	4873		1626.3	2.78571
12.0917	-44928		1688.4	0.97297			12.0917	159936		1434.5	1.54839			12.0917	698768						12.0917	4876		1627.5	0.5
12.1	-45371		1689.6	1.94595			12.1	156348		1435.2	5.54839			12.1	716391						12.1	4880		1628.4	1.5
12.1083	-45817		1691.3	1.94595			12.1083	152825		1436.1	2.19355			12.1083	733779						12.1083	4884		1629	0.71429
12.1167	-46269		1691.8	3.56757			12.1167	149441		1436.8	11.7419			12.1167	750688						12.1167	4888		1629.5	0.85714
12.125	-46727		1692.8	4.54054			12.125	146137		1437.5	1.41935			12.125	766827						12.125	4891		1630.3	1.14286
12.1333	-47174		1694.1	1.62162			12.1333	142919		1438.3	3.09677			12.1333	781925						12.1333	4896		1630.8	0.5
12.1417	-47618		1695	2.16216			12.1417	139824		1439	5.67742			12.1417	795783						12.1417	4900		1631.7	2
12.15	-48043		1695.7	1.83784			12.15	136787		1440.1	4			12.15	808286						12.15	4906		1632.5	1
12.1583	-48456		1698.1	2.27027			12.1583	133887		1440.7	3.35484			12.1583	819389						12.1583	4912		1633.4	2
12.1667	-48854		1702.3	1.94595			12.1667	131054		1442.2	3.09677			12.1667	829103						12.1667	4917		1634.3	1
12.175	-49237		1706.5	1.40541			12.175	128328		1443.5	8			12.175	837482						12.175	4921		1635	2.28571
12.1833	-49611		1707.4	1.94595			12.1833	125704		1444.9	3.35484			12.1833	844611						12.1833	4925		1635.7	1.92857
12.1917	-49963		1708.1	3.89189			12.1917	123147		1445.5	124.387			12.1917	850597						12.1917	4929		1636.8	4.78571
12.2	-50297		1710.9	2.05405			12.2	120706		1446.1	4			12.2	855543						12.2	4932		1637.6	1.07143
12.2083	-50606		1712.8	55.4595			12.2083	118311		1446.9	2.19355			12.2083	859544						12.2083	4936		1638.9	28.1429
12.2167	-50893		1714	57.0811			12.2167	116021		1447.7	2.19355			12.2167	862681						12.2167	4940		1639.5	3.42857
12.225	-51161		1714.8	705.297			12.225	113804		1448.6	5.80645			12.225	865026						12.225	4944		1641	3
12.2333	-51407		1715.4	14886.1			12.2333	111666		1449.6	2.32258			12.2333	866645						12.2333	4946		1641.9	2.14286
12.2417	-51639		1716.1	14318.5			12.2417	109632		1450.2	1.67742			12.2417	867589						12.2417	4948		1643	0.5
12.25	-51849		1716.7	3907.03			12.25	107651		1450.8	2.70968			12.25	867911						12.25	4951		1643.7	2.07143
12.2583	-52039		1717.6	765.405			12.2583	105756		1451.5	9.29032			12.2583	867671						12.2583	4954		1644.3	1.92857
12.2667	-52213		1719.8	406.486			12.2667	103888		1452.3	3.74193			12.2667	866919						12.2667	4959		1646.2	1.28571
12.275	-52372		1720.4	308			12.275	102079		1453.1	2.45161			12.275	865680						12.275	4964		1647.1	1.64286
12.2833	-52525		1721.5	71.1351			12.2833	100331		1453.7	1.67742			12.2833	863989						12.2833	4969		1647.9	1.42857
12.2917	-52677		1722.5	11.5676			12.2917	98632		1454.5	22.5806			12.2917	861864						12.2917	4973		1648.6	1
12.3	-52836		1723.7	280.216			12.3	97020		1455.2	1.03226			12.3	859287						12.3	4978		1649.4	1.57143
12.3083	-53006		1724.6	6.5946			12.3083	95448		1455.7	19.4839			12.3083	856214						12.3083	4982		1650.5	0.42857
12.3167	-53194		1726.3	64			12.3167	93943		1456.8	3.09677			12.3167	852575						12.3167	4985		1651.1	0.64286
12.325	-53398		1728	163.676			12.325	92471		1457.6	2.83871			12.325	848283						12.325	4989		1652.8	3.07143
12.3333	-53604		1728.8	4.75676			12.3333	91029		1458.3	3.87097			12.3333	843255						12.3333	4994		1654.4	3.5
12.3417	-53807		1731.3	1.94595			12.3417	89624		1459.1	2.83871			12.3417	837424						12.3417	5001		1655.5	32.2143
12.35	-53993		1732.1	35.1351			12.35	88225		1460	9.41935			12.35	830739						12.35	5008		1657.2	2.78571
12.3583	-54158		1733.7	1.94595			12.3583	86869		1460.7	2.58065			12.3583	823191						12.3583	5013		1659.1	1.14286
12.3667	-54304		1735.4	59.2432			12.3667	85527		1461.3	3.09677			12.3667	814820						12.3667	5018		1660.3	2.42857
12.375	-54434		1737.6	160.973			12.375	84223		1461.9	2.19355			12.375	805684						12.375	5023		1662	1.21429
12.3833	-54556		1738.8	333.946			12.3833	82959		1462.7	1.80645			12.3833	795855						12.3833	5027		1663	0.42857
12.3917	-54678		1739.3	65.5135			12.3917	81722		1463.3	2.83871			12.3917	785416						12.3917	5032		1664.7	1.21429
12.4	-54809		1739.9	0.10811			12.4	80539		1464	2.58065			12.4	774448						12.4	5036		1665.5	0.5
12.4083	-54950		1740.6	88.6487			12.4083	79377		1465.5	606.581			12.4083	763034						12.4083	5041		1666.2	1.14286
12.4167	-55106		1742.5	6.16216			12.4167	78259		1466.4	83.871			12.4167	751252						12.4167	5047		1667	2
12.425	-55272		1743.6	6.37838			12.425	77164		1467.2	1052.9			12.425	739174						12.425	5055		1667.8	1.07143
12.4333	-55437		1746	49.4054			12.4333	76090		1467.9	22602.1			12.4333	726855						12.4333	5063		1668.4	1.07143
12.4417	-55598		1747.1	98.2703			12.4417	75043		1468.7	4461.03			12.4417	714339						12.4417	5071		1669	2.35714
12.45	-55745		1748.6	68.2162			12.45	73998		1469.5	433.161			12.45	701671						12.45	5080		1669.8	0.5
12.4583	-55879		1750	3.67568			12.4583	72976		1470.4	4			12.4583	688902						12.4583	5088		1671.6	0.92857
12.4667	-55997		1751.3	81.6216			12.4667	71950		1471.4	267.742			12.4667	676073						12.4667	5094		1672.6	0.71429
12.475	-56099		1751.9	27.6757			12.475	70941		1472.2	2.06452			12.475	663221						12.475	5099		1673.3	0.28571
12.4833	-56190		1758.4	0.97297			12.4833	69950		1472.7	277.032			12.4833	650382						12.4833	5105		1673.8	0.64286
12.4917	-56268		1763.9	73.5135			12.4917	68969		1473.6	2.45161			12.4917	637580						12.4917	5110		1674.5	1.14286
12.5	-56339		1766.1	1.94595			12.5	68021		1474.3	131.355			12.5	624839						12.5	5114		1677.4	1.14286
12.5083	-56406		1767	76.6487			12.5083	67083		1475.5	4			12.5083	612180						12.5083	5117		1678.6	2.07143
12.5167	-56476		1768.1	23.1351			12.5167	66171		1476.5	4.12903			12.5167	599625						12.5167	5119		1679.5	1.78571
12.525	-56553		1772	8.64865			12.525	65267		1477.6	2.45161			12.525	587186						12.525	5122		1680.2	0.85714
12.5333	-56641		1773.6	20.7568			12.5333	64374		1479	2.32258			12.5333	574877						12.5333	5125		1681.2	1
12.5417	-56742		1784.8	1.40541			12.5417	63509		1479.8	12.5161			12.5417	562709						12.5417	5128		1682.3	3.92857
12.55	-56855		1787.1	14.8108			12.55	62656		1480.4	151.355			12.55	550694						12.55	5131		1683.2	1
12.5583	-56979		1787.7	3.67568			12.5583	61835		1481.5	2.96774			12.5583	538845						12.5583	5134		1684	0.35714
12.5667	-57109		1798.8	18.9189			12.5667	61024		1482.1	1.16129			12.5667	527176						12.5667	5135		1684.6	0.5
12.575	-57241		1801.3	15.3514			12.575	60231		1483.2	5.29032			12.575	515700						12.575	5136		1685.4	0.71429
12.5833	-57372		1805.5	3.13514			12.5833	59455		1484	1.41935			12.5833	504429						12.5833	5136		1685.9	0.78571
12.5917	-57486		1809.4	2.05405			12.5917	58686		1485	9.41935			12.5917	493382						12.5917	5137		1686.4	0.42857
12.6	-57575		1810	1.40541			12.6	57938		1485.9	1.80645			12.6	482579						12.6	5138		1687.1	0.64286
12.6083	-57621		1814.6	2.05405			12.6083	57189		1486.7	1.41935			12.6083	472030						12.6083	5141		1687.7	0.92857
12.6167	-57604		1824.1	23.4595			12.6167	56454		1487.5	1.67742			12.6167	461744						12.6167	5144		1690.2	2.21429
12.625	-57512		1828.6	9.18919			12.625	55719		1488.2	0.90323			12.625	451725						12.625	5147		1691.1	0.5
12.6333	-57323		1830	1.83784			12.6333	54993		1488.7	1.93548			12.6333	441978						12.6333	5150		1691.7	2.14286
12.6417	-57029		1831.9	15.2432			12.6417	54295		1489.6	2.58065			12.6417	432507						12.6417	5154		1692.3	0.64286
12.65	-56641		1841.6	6.5946			12.65	53617		1490.5	6.06452			12.65	423308						12.65	5159		1694	2.28571
12.6583	-56158		1842.2	86.4865			12.6583	52978		1491.2	1.03226			12.6583	414377						12.6583	5165		1695	1.64286
12.6667	-55627		1843.1	369.081			12.6667	52363		1491.9	1.16129			12.6667	405708						12.6667	5171		1696.4	1.71429
12.675	-55101		1844.5	24.7568			12.675	51772		1492.6	165.161			12.675	397289						12.675	5177		1697.5	0.78571
12.6833	-54612		1845.2	40.4324			12.6833	51194		1493.3	2.70968			12.6833	389104						12.6833	5183		1699.8	22.7857
12.6917	-54227		1846	17.8378			12.6917	50620		1494.6	2.06452			12.6917	381137						12.6917	5187		1700.6	13.5
12.7	-53967		1865.3	44.8649			12.7	50063		1495.2	11.871			12.7	373369						12.7	5191		1701.3	1.21429
12.7083	-53845		1867	2.27027			12.7083	49511		1495.8	1.67742			12.7083	365784						12.7083	5195		1702.7	1.14286
12.7167	-53868		1871.2	19.3514			12.7167	48982		1496.6	0.90323			12.7167	358369						12.7167	5199		1703.9	3.42857
12.725	-54012		1900.4	1.40541			12.725	48471		1497.8	14.4516			12.725	351115						12.725	5203		1704.9	1.35714
12.7333	-54248		1904.4	1.83784			12.7333	47976		1498.7	12.7742			12.7333	344018						12.7333	5206		1705.8	1.14286
12.7417	-54557		1905.4	147.784			12.7417	47495		1500.2	3.48387			12.7417	337080						12.7417	5209		1708.7	0.42857
12.75	-54900		1906.3	106.054			12.75	47012		1501	2.58065			12.75	330308						12.75	5211		1709.8	2.57143
12.7583	-55262		1907.2	45.2973			12.7583	46538		1502.1	0.90323			12.7583	323711						12.7583	5215		1710.6	0.28571
12.7667	-55626		1907.8	107.459			12.7667	46061		1503.6	8.25807			12.7667	317299						12.7667	5218		1711.5	0.71429
12.775	-55983		1910.7	91.027			12.775	45588		1504.5	0.90323			12.775	311089						12.775	5222		1712.6	1.64286
12.7833	-56335		1923.1	30.9189			12.7833	45117		1505.2	0.90323			12.7833	305099						12.7833	5226		1714.1	0.71429
12.7917	-56663		1931	5.62162			12.7917	44648		1505.9	8.25807			12.7917	299344						12.7917	5230		1715.2	0.5
12.8	-56970		1935.6	2.27027			12.8	44198		1507.8	4.3871			12.8	293839						12.8	5235		1717.4	0.57143
12.8083	-57252		1970.2	2.27027			12.8083	43761		1508.9	1.54839			12.8083	288590						12.8083	5239		1718.2	0.5
12.8167	-57510		1970.7	46.054			12.8167	43345		1509.5	0.64516			12.8167	283600						12.8167	5245		1719.7	1.14286
12.825	-57749		1980.8	7.35135			12.825	42941		1510.3	7.74193			12.825	278863						12.825	5251		1720.6	5.14286
12.8333	-57964		1986.1	6.48649			12.8333	42548		1511	0.25806			12.8333	274369						12.8333	5257		1723.2	1.21429
12.8417	-58161		1994.8	11.2432			12.8417	42167		1511.8	2.19355			12.8417	270101						12.8417	5262		1725.9	1.92857
12.85	-58340						12.85	41793		1512.8	2.70968			12.85	266033						12.85	5268		1726.7	0.28571
12.8583	-58507						12.8583	41440		1513.6	1.54839			12.8583	262134						12.8583	5274		1727.7	2
12.8667	-58666						12.8667	41102		1514.9	0.51613			12.8667	258371						12.8667	5280		1728.8	1.42857
12.875	-58817						12.875	40777		1516.2	5.41936			12.875	254716						12.875	5286		1733.9	0.57143
12.8833	-58966						12.8833	40453		1516.8	0.3871			12.8833	251144						12.8833	5292		1736.9	0.35714
12.8917	-59103						12.8917	40125		1517.4	0.90323			12.8917	247625						12.8917	5297		1739.1	0.57143
12.9	-59231						12.9	39804		1518.1	11.2258			12.9	244137						12.9	5301		1743.1	4.28571
12.9083	-59347						12.9083	39489		1518.9	1.93548			12.9083	240666						12.9083	5304		1743.8	0.85714
12.9167	-59453						12.9167	39188		1519.6	2.70968			12.9167	237204						12.9167	5308		1746	1.57143
12.925	-59550						12.925	38897		1520.2	2.96774			12.925	233747						12.925	5312		1746.9	1.5
12.9333	-59635						12.9333	38615		1521	2.06452			12.9333	230293						12.9333	5316		1747.7	0.92857
12.9417	-59712						12.9417	38338		1521.6	0.77419			12.9417	226847						12.9417	5321		1748.6	0.5
12.95	-59782						12.95	38059		1522.6	1.16129			12.95	223412						12.95	5327		1749.9	0.28571
12.9583	-59850						12.9583	37787		1523.7	1.67742			12.9583	219999						12.9583	5334		1751.8	1.35714
12.9667	-59915						12.9667	37519		1524.7	2.45161			12.9667	216616						12.9667	5342		1753	0.5
12.975	-59980						12.975	37258		1525.5	0.3871			12.975	213269						12.975	5350		1754.1	1.07143
12.9833	-60046						12.9833	37007		1527.2	94.9677			12.9833	209963						12.9833	5360		1755.8	0.28571
12.9917	-60111						12.9917	36759		1528.2	0.90323			12.9917	206705						12.9917	5373		1756.8	0.57143
13	-60177						13	36516		1529.4	0.64516			13	203509						13	5387		1758.5	0.64286
13.0083	-60242						13.0083	36272		1530	2.06452			13.0083	200385						13.0083	5402		1759.6	1.14286
13.0167	-60307						13.0167	36031		1531.3	180.903			13.0167	197345						13.0167	5420		1761.7	1.92857
13.025	-60373						13.025	35791		1531.8	5.16129			13.025	194398						13.025	5441		1763.6	0.5
13.0333	-60439						13.0333	35551		1532.9	1.93548			13.0333	191557						13.0333	5463		1766.3	0.5
13.0417	-60509						13.0417	35311		1533.6	0.77419			13.0417	188830						13.0417	5484		1768	0.64286
13.05	-60581						13.05	35067		1535.5	1.54839			13.05	186229						13.05	5506		1768.5	0.5
13.0583	-60658						13.0583	34831		1536.5	176.774			13.0583	183761						13.0583	5527		1769.1	0.57143
13.0667	-60741						13.0667	34602		1537.6	1.80645			13.0667	181429						13.0667	5547		1770.1	0.57143
13.075	-60828						13.075	34384		1538.4	2.06452			13.075	179235						13.075	5564		1770.9	10.5714
13.0833	-60921						13.0833	34174		1539.7	1.67742			13.0833	177183						13.0833	5580		1773.6	0.64286
13.0917	-61015						13.0917	33966		1540.8	2.70968			13.0917	175272						13.0917	5594		1774.4	0.5
13.1	-61110						13.1	33760		1541.7	2.83871			13.1	173497						13.1	5605		1777.1	0.35714
13.1083	-61203						13.1083	33552		1542.3	2.96774			13.1083	171849						13.1083	5612		1778.5	2.64286
13.1167	-61293						13.1167	33352		1543.6	3.48387			13.1167	170317						13.1167	5616		1779	1.28571
13.125	-61379						13.125	33166		1544.6	0.25806			13.125	168889						13.125	5617		1780.8	0.35714
13.1333	-61462						13.1333	32990		1545.4	1.29032			13.1333	167547						13.1333	5615		1781.4	0.42857
13.1417	-61543						13.1417	32819		1546.6	1.29032			13.1417	166269						13.1417	5611		1784.2	0.64286
13.15	-61623						13.15	32643		1547.6	1.41935			13.15	165030						13.15	5604		1786.4	0.42857
13.1583	-61703						13.1583	32464		1548.9	0.64516			13.1583	163807						13.1583	5595		1789.7	0.42857
13.1667	-61785						13.1667	32275		1550	1.03226			13.1667	162581						13.1667	5585		1793.4	0.57143
13.175	-61869						13.175	32082		1551.2	1.80645			13.175	161341						13.175	5575		1795.8	0.71429
13.1833	-61955						13.1833	31885		1551.8	177.548			13.1833	160077						13.1833	5565		1797.4	46.7857
13.1917	-62037						13.1917	31683		1552.5	1.16129			13.1917	158788						13.1917	5556		1798.2	21.8571
13.2	-62114						13.2	31481		1553.2	0.3871			13.2	157479						13.2	5546		1798.7	32.5
13.2083	-62180						13.2083	31272		1554.3	2.45161			13.2083	156161						13.2083	5537		1801.6	0.64286
13.2167	-62235						13.2167	31068		1555.1	1.67742			13.2167	154848						13.2167	5529		1802.9	0.71429
13.225	-62278						13.225	30868		1555.9	0.25806			13.225	153561						13.225	5522		1806.1	0.42857
13.2333	-62306						13.2333	30673		1557	0.12903			13.2333	152318						13.2333	5517		1806.9	0.5
13.2417	-62321						13.2417	30484		1557.9	2.32258			13.2417	151140						13.2417	5514		1809.6	0.5
13.25	-62326						13.25	30297		1558.8	7.87097			13.25	150044						13.25	5513		1814.3	0.42857
13.2583	-62326						13.2583	30120		1559.9	2.06452			13.2583	149049						13.2583	5513		1814.8	0.64286
13.2667	-62322						13.2667	29949		1560.5	0.90323			13.2667	148176						13.2667	5513		1817.1	0.64286
13.275	-62316						13.275	29786		1561.6	1.93548			13.275	147442						13.275	5513		1819.4	0.5
13.2833	-62307						13.2833	29627		1562.7	1.03226			13.2833	146862						13.2833	5514		1822.4	26.6429
13.2917	-62299						13.2917	29465		1563.3	0.51613			13.2917	146447						13.2917	5515		1824	1.14286
13.3	-62293						13.3	29296		1563.9	0.25806			13.3	146209						13.3	5516		1827.6	0.28571
13.3083	-62293						13.3083	29115		1564.8	0.64516			13.3083	146156						13.3083	5516		1829.6	0.28571
13.3167	-62302						13.3167	28931		1565.4	0.3871			13.3167	146289						13.3167	5516		1831.5	2
13.325	-62318						13.325	28747		1566.3	3.48387			13.325	146608						13.325	5517		1832	4.78571
13.3333	-62342						13.3333	28569		1567.5	1.54839			13.3333	147113						13.3333	5519		1832.6	278.429
13.3417	-62370						13.3417	28407		1568.2	2.06452			13.3417	147803						13.3417	5520		1833.6	0.57143
13.35	-62401						13.35	28256		1568.8	0.64516			13.35	148669						13.35	5521		1837.9	0.35714
13.3583	-62435						13.3583	28113		1569.4	0.90323			13.3583	149702						13.3583	5523		1839.1	38.2857
13.3667	-62470						13.3667	27968		1570.3	0.12903			13.3667	150887						13.3667	5528		1840.1	1
13.375	-62507						13.375	27819		1571	1.16129			13.375	152210						13.375	5533		1840.7	0.64286
13.3833	-62543						13.3833	27667		1572.1	7.6129			13.3833	153666						13.3833	5540		1845.3	7
13.3917	-62575						13.3917	27515		1572.8	1.29032			13.3917	155244						13.3917	5547		1846	6.71429
13.4	-62598						13.4	27372		1573.9	0.12903			13.4	156937						13.4	5557		1849.6	11.3571
13.4083	-62608						13.4083	27240		1575.8	78.1936			13.4083	158738						13.4083	5568		1851.8	0.64286
13.4167	-62597						13.4167	27115		1576.4	0.25806			13.4167	160651						13.4167	5580		1852.7	1
13.425	-62566						13.425	26989		1578.7	2.83871			13.425	162674						13.425	5595		1855.8	28.2857
13.4333	-62520						13.4333	26856		1579.9	0.3871			13.4333	164797						13.4333	5611		1857.1	7.35714
13.4417	-62464						13.4417	26713		1580.5	0.3871			13.4417	167003						13.4417	5628		1861.6	35
13.45	-62405						13.45	26560		1581.6	2.83871			13.45	169269						13.45	5645		1862.3	0.35714
13.4583	-62346						13.4583	26406		1582.4	0.64516			13.4583	171558						13.4583	5662		1863.3	0.5
13.4667	-62286						13.4667	26253		1583.4	0.64516			13.4667	173807						13.4667	5679		1864.2	3.57143
13.475	-62220						13.475	26110		1584.6	1.41935			13.475	175916						13.475	5694		1865.8	8680.64
13.4833	-62150						13.4833	25979		1585.8	0.64516			13.4833	177753						13.4833	5707		1866.6	10758.5
13.4917	-62082						13.4917	25858		1586.7	1.29032			13.4917	179162						13.4917	5718		1867.4	3839.93
13.5	-62019						13.5	25742		1588.2	1.41935			13.5	179998						13.5	5726		1868.3	361.571
13.5083	-61971						13.5083	25622		1590.2	1.29032			13.5083	180155						13.5083	5731		1869.1	47.5
13.5167	-61944						13.5167	25503		1591.1	0.25806			13.5167	179586						13.5167	5733		1870.1	3.64286
13.525	-61936						13.525	25386		1591.8	1.41935			13.525	178300						13.525	5732		1870.8	49.5714
13.5333	-61943						13.5333	25275		1592.4	0.51613			13.5333	176353						13.5333	5730		1872.1	44.9286
13.5417	-61961						13.5417	25176		1593.4	0.64516			13.5417	173833						13.5417	5726		1873.3	35.1429
13.55	-61990						13.55	25086		1594.8	1.16129			13.55	170843						13.55	5721		1874.4	118.214
13.5583	-62031						13.5583	25001		1595.7	1.03226			13.5583	167481						13.5583	5716		1875.2	72.2857
13.5667	-62083						13.5667	24912		1596.3	5.67742			13.5667	163836						13.5667	5712		1875.9	17.6429
13.575	-62143						13.575	24816		1597.1	1.03226			13.575	159983						13.575	5707		1876.9	70.5714
13.5833	-62211						13.5833	24710		1598.2	0.77419			13.5833	155989						13.5833	5704		1877.6	6.57143
13.5917	-62278						13.5917	24597		1599.3	1.16129			13.5917	151908						13.5917	5702		1878.3	16.5
13.6	-62343						13.6	24487		1600.6	0.51613			13.6	147781						13.6	5702		1879.3	128.929
13.6083	-62402						13.6083	24384		1601.2	0.3871			13.6083	143640						13.6083	5702		1880	25.1429
13.6167	-62452						13.6167	24294		1602.1	0.25806			13.6167	139509						13.6167	5704		1880.5	39.1429
13.625	-62496						13.625	24216		1603.5	0.64516			13.625	135410						13.625	5708		1882	82.4286
13.6333	-62540						13.6333	24146		1604.5	1.54839			13.6333	131356						13.6333	5715		1883.2	13.8571
13.6417	-62586						13.6417	24076		1605.2	0.51613			13.6417	127356						13.6417	5725		1884.4	48.5714
13.65	-62632						13.65	24002		1606.5	1.41935			13.65	123415						13.65	5739		1885.4	37.6429
13.6583	-62675						13.6583	23927		1608.1	2.32258			13.6583	119537						13.6583	5755		1886.5	26.2143
13.6667	-62714						13.6667	23849		1609.1	0.90323			13.6667	115730						13.6667	5775		1887.4	57.6429
13.675	-62744						13.675	23770		1611.3	2.19355			13.675	111999						13.675	5798		1888.3	0.64286
13.6833	-62767						13.6833	23692		1612.3	0.51613			13.6833	108347						13.6833	5823		1890.5	6.64286
13.6917	-62787						13.6917	23617		1613.2	1.16129			13.6917	104779						13.6917	5852		1891.6	42.8571
13.7	-62808						13.7	23549		1614.6	0.3871			13.7	101297						13.7	5882		1892.5	74.2143
13.7083	-62831						13.7083	23488		1615.8	0.64516			13.7083	97907						13.7083	5914		1893.3	0.42857
13.7167	-62857						13.7167	23427		1616.4	0.25806			13.7167	94611						13.7167	5950		1895.2	25.8571
13.725	-62886						13.725	23356		1617.2	0.90323			13.725	91414						13.725	5989		1896.6	0.71429
13.7333	-62918						13.7333	23275		1619.3	0.51613			13.7333	88314						13.7333	6033		1898.6	24.1429
13.7417	-62954						13.7417	23187		1621.3	0.64516			13.7417	85315						13.7417	6088		1899.6	34.0714
13.75	-62989						13.75	23093		1621.9	0.3871			13.75	82419						13.75	6160		1900.6	8.92857
13.7583	-63019						13.7583	23005		1622.8	0.64516			13.7583	79631						13.7583	6256		1902.3	0.35714
13.7667	-63042						13.7667	22921		1623.7	0.25806			13.7667	76949						13.7667	6380		1903	25.0714
13.775	-63054						13.775	22843		1624.8	1.67742			13.775	74371						13.775	6534		1904.2	15.5714
13.7833	-63055						13.7833	22766		1625.9	0.25806			13.7833	71897						13.7833	6714		1905	19.5
13.7917	-63042						13.7917	22691		1627.6	7.6129			13.7917	69524						13.7917	6914		1905.5	19.9286
13.8	-63010						13.8	22626		1628.2	0.3871			13.8	67250						13.8	7120		1906.6	22.5714
13.8083	-62960						13.8083	22572		1629	65.2903			13.8083	65072						13.8083	7317		1907.4	2.64286
13.8167	-62887						13.8167	22522		1629.8	0.77419			13.8167	62987						13.8167	7485		1909.3	11.5714
13.825	-62793						13.825	22467		1630.4	1.03226			13.825	60995						13.825	7605		1911.1	43.4286
13.8333	-62684						13.8333	22403		1631.1	1993.68			13.8333	59092						13.8333	7666		1912.4	5.42857
13.8417	-62563						13.8417	22332		1631.7	898.452			13.8417	57277						13.8417	7664		1913.4	17.4286
13.85	-62443						13.85	22257		1632.4	258.839			13.85	55546						13.85	7601		1914.5	30.5714
13.8583	-62331						13.8583	22189		1633.2	244.387			13.8583	53896						13.8583	7487		1915.4	0.64286
13.8667	-62231						13.8667	22132		1634.2	117.161			13.8667	52324						13.8667	7334		1915.9	0.71429
13.875	-62149						13.875	22080		1634.8	0.64516			13.875	50830						13.875	7161		1916.5	25.7143
13.8833	-62080						13.8833	22023		1635.6	115.742			13.8833	49411						13.8833	6981		1917.3	15.8571
13.8917	-62023						13.8917	21957		1637.2	0.25806			13.8917	48065						13.8917	6806		1918	3
13.9	-61975						13.9	21887		1637.9	0.25806			13.9	46789						13.9	6644		1919.8	42.5714
13.9083	-61943						13.9083	21816		1639.7	0.3871			13.9083	45578						13.9083	6499		1921	22.1429
13.9167	-61933						13.9167	21752		1640.2	6.06452			13.9167	44431						13.9167	6374		1922.5	15.4286
13.925	-61949						13.925	21702		1641.5	83.6129			13.925	43346						13.925	6271		1923.7	2.28571
13.9333	-61986						13.9333	21660		1642.5	1.16129			13.9333	42319						13.9333	6188		1924.3	1.07143
13.9417	-62043						13.9417	21615		1643	0.64516			13.9417	41347						13.9417	6123		1926.3	4.28571
13.95	-62103						13.95	21560		1643.8	0.51613			13.95	40430						13.95	6070		1927.1	7.35714
13.9583	-62159						13.9583	21496		1645.6	2.06452			13.9583	39565						13.9583	6028		1927.8	1.78571
13.9667	-62209						13.9667	21425		1648.1	0.25806			13.9667	38748						13.9667	5996		1930	14.9286
13.975	-62251						13.975	21356		1649.4	0.51613			13.975	37974						13.975	5970		1931	25
13.9833	-62289						13.9833	21296		1650	140.129			13.9833	37242						13.9833	5950		1931.9	3.57143
13.9917	-62329						13.9917	21245		1651.7	0.64516			13.9917	36549						13.9917	5934		1936.3	0.35714
14	-62373						14	21200		1654.8	0.77419			14	35892						14	5922		1937.8	12.7143
14.0083	-62417						14.0083	21156		1655.5	1.16129			14.0083	35270						14.0083	5911		1939.6	4.07143
14.0167	-62456						14.0167	21113		1657.1	0.25806			14.0167	34680						14.0167	5903		1940.1	4.14286
14.025	-62484						14.025	21070		1657.9	0.90323			14.025	34121						14.025	5896		1944.2	14.6429
14.0333	-62501						14.0333	21026		1658.7	0.3871			14.0333	33591						14.0333	5891		1944.9	25.5
14.0417	-62507						14.0417	20980		1660.1	0.64516			14.0417	33086						14.0417	5887		1946.6	1
14.05	-62510						14.05	20927		1660.8	0.64516			14.05	32606						14.05	5885		1947.6	0.5
14.0583	-62515						14.0583	20868		1661.4	0.90323			14.0583	32148						14.0583	5884		1949.4	11.2857
14.0667	-62525						14.0667	20799		1662.2	7.22581			14.0667	31714						14.0667	5885		1953.2	13.5714
14.075	-62535						14.075	20727		1663.4	4.51613			14.075	31301						14.075	5888		1957.7	4.35714
14.0833	-62547						14.0833	20658		1664.6	2.96774			14.0833	30908						14.0833	5893		1962.8	8.14286
14.0917	-62566						14.0917	20595		1665.3	0.51613			14.0917	30534						14.0917	5897		1965.4	46.8571
14.1	-62595						14.1	20544		1667.8	0.25806			14.1	30178						14.1	5902		1971.6	7.5
14.1083	-62633						14.1083	20503		1668.7	1.03226			14.1083	29839						14.1083	5908		1975.3	0.5
14.1167	-62677						14.1167	20468		1671.5	0.3871			14.1167	29514						14.1167	5916		1976.5	23.5
14.125	-62721						14.125	20432		1673	0.64516			14.125	29203						14.125	5924		1978.9	5.42857
14.1333	-62756						14.1333	20390		1673.6	1.03226			14.1333	28905						14.1333	5932		1979.6	9.35714
14.1417	-62781						14.1417	20343		1674.1	0.3871			14.1417	28620						14.1417	5940		1981.1	0.5
14.15	-62793						14.15	20291		1678.3	0.3871			14.15	28344						14.15	5946		1983.7	0.71429
14.1583	-62795						14.1583	20242		1679.3	5.03226			14.1583	28079						14.1583	5950		1985.6	6.35714
14.1667	-62789						14.1667	20198		1682	97.8064			14.1667	27823						14.1667	5954		1987.6	1.28571
14.175	-62779						14.175	20158		1684.9	5.54839			14.175	27577						14.175	5958		1988.7	0.85714
14.1833	-62766						14.1833	20122		1687.4	0.64516			14.1833	27339						14.1833	5961		1992.1	4
14.1917	-62754						14.1917	20086		1689.6	0.64516			14.1917	27110						14.1917	5965		1993.4	0.5
14.2	-62747						14.2	20053		1691	0.25806			14.2	26888						14.2	5968		1996.1	0.57143
14.2083	-62743						14.2083	20021		1691.9	0.90323			14.2083	26671						14.2083	5970
14.2167	-62742						14.2167	19992		1693.9	0.64516			14.2167	26461						14.2167	5972
14.225	-62742						14.225	19967		1694.5	0.64516			14.225	26258						14.225	5974
14.2333	-62737						14.2333	19943		1695.6	0.77419			14.2333	26062						14.2333	5978
14.2417	-62726						14.2417	19916		1697.1	0.12903			14.2417	25873						14.2417	5982
14.25	-62714						14.25	19884		1699.4	0.3871			14.25	25690						14.25	5986
14.2583	-62706						14.2583	19849		1700.5	0.64516			14.2583	25512						14.2583	5990
14.2667	-62704						14.2667	19812		1701.8	0.77419			14.2667	25340						14.2667	5994
14.275	-62709						14.275	19778		1702.4	6.96774			14.275	25174						14.275	5998
14.2833	-62720						14.2833	19748		1703.9	0.25806			14.2833	25016						14.2833	6003
14.2917	-62727						14.2917	19720		1704.4	0.25806			14.2917	24865						14.2917	6007
14.3	-62729						14.3	19693		1706.6	0.25806			14.3	24721						14.3	6011
14.3083	-62724						14.3083	19665		1707.3	0.25806			14.3083	24583						14.3083	6013
14.3167	-62717						14.3167	19638		1712.4	0.77419			14.3167	24449						14.3167	6016
14.325	-62708						14.325	19613		1718.9	1.67742			14.325	24318						14.325	6019
14.3333	-62700						14.3333	19589		1721.9	0.64516			14.3333	24191						14.3333	6022
14.3417	-62694						14.3417	19565		1723.1	0.64516			14.3417	24067						14.3417	6025
14.35	-62690						14.35	19542		1723.6	0.3871			14.35	23948						14.35	6028
14.3583	-62688						14.3583	19517		1724.3	0.64516			14.3583	23831						14.3583	6032
14.3667	-62689						14.3667	19492		1726.2	1.54839			14.3667	23718						14.3667	6040
14.375	-62689						14.375	19463		1729.2	1.29032			14.375	23608						14.375	6050
14.3833	-62688						14.3833	19429		1730.8	0.3871			14.3833	23501						14.3833	6062
14.3917	-62683						14.3917	19387		1731.6	1.03226			14.3917	23394						14.3917	6075
14.4	-62675						14.4	19340		1732.8	0.77419			14.4	23290						14.4	6089
14.4083	-62669						14.4083	19287		1733.4	0.12903			14.4083	23186						14.4083	6103
14.4167	-62669						14.4167	19235		1736.1	0.25806			14.4167	23081						14.4167	6118
14.425	-62674						14.425	19188		1738.2	0.64516			14.425	22976						14.425	6134
14.4333	-62681						14.4333	19147		1738.8	0.51613			14.4333	22870						14.4333	6149
14.4417	-62688						14.4417	19112		1739.7	0.25806			14.4417	22765						14.4417	6164
14.45	-62693						14.45	19081		1742.6	1.67742			14.45	22660						14.45	6179
14.4583	-62693						14.4583	19051		1746.9	0.51613			14.4583	22554						14.4583	6193
14.4667	-62690						14.4667	19021		1748.8	0.51613			14.4667	22447						14.4667	6208
14.475	-62684						14.475	18991		1752.4	0.64516			14.475	22340						14.475	6222
14.4833	-62677						14.4833	18960		1753.9	0.25806			14.4833	22232						14.4833	6235
14.4917	-62665						14.4917	18928		1756.6	0.12903			14.4917	22123						14.4917	6247
14.5	-62648						14.5	18896		1757.4	0.64516			14.5	22016						14.5	6259
14.5083	-62627						14.5083	18866		1758.4	0.64516			14.5083	21911						14.5083	6271
14.5167	-62603						14.5167	18842		1760.1	1.29032			14.5167	21808						14.5167	6282
14.525	-62577						14.525	18825		1761.3	1.03226			14.525	21707						14.525	6293
14.5333	-62551						14.5333	18814		1763.8	0.25806			14.5333	21607						14.5333	6306
14.5417	-62527						14.5417	18805		1767.9	0.25806			14.5417	21508						14.5417	6321
14.55	-62504						14.55	18793		1768.5	0.25806			14.55	21413						14.55	6337
14.5583	-62483						14.5583	18775		1774.4	1.67742			14.5583	21321						14.5583	6355
14.5667	-62463						14.5667	18746		1775.1	0.77419			14.5667	21230						14.5667	6373
14.575	-62448						14.575	18711		1778.2	0.51613			14.575	21141						14.575	6391
14.5833	-62436						14.5833	18673		1781.9	0.25806			14.5833	21054						14.5833	6408
14.5917	-62423						14.5917	18633		1783.9	1.03226			14.5917	20971						14.5917	6426
14.6	-62408						14.6	18591		1786	0.3871			14.6	20890						14.6	6442
14.6083	-62388						14.6083	18545		1790.2	0.25806			14.6083	20812						14.6083	6456
14.6167	-62364						14.6167	18498		1793.4	0.64516			14.6167	20736						14.6167	6468
14.625	-62336						14.625	18449		1798.1	148.129			14.625	20663						14.625	6479
14.6333	-62307						14.6333	18400		1800.8	0.51613			14.6333	20593						14.6333	6491
14.6417	-62279						14.6417	18357		1803.4	0.64516			14.6417	20525						14.6417	6501
14.65	-62251						14.65	18316		1804.9	0.25806			14.65	20459						14.65	6511
14.6583	-62224						14.6583	18279		1810.5	0.90323			14.6583	20394						14.6583	6520
14.6667	-62196						14.6667	18243		1814	170.839			14.6667	20332						14.6667	6530
14.675	-62170						14.675	18209		1816	0.25806			14.675	20271						14.675	6541
14.6833	-62143						14.6833	18175		1821.6	0.3871			14.6833	20214						14.6833	6552
14.6917	-62111						14.6917	18142		1832.6	0.77419			14.6917	20159						14.6917	6563
14.7	-62074						14.7	18107		1833.9	259.355			14.7	20106						14.7	6575
14.7083	-62032						14.7083	18070		1834.5	3723.23			14.7083	20053						14.7083	6587
14.7167	-61990						14.7167	18033		1835.2	1713.55			14.7167	20000						14.7167	6599
14.725	-61953						14.725	17996		1836.5	186.968			14.725	19948						14.725	6611
14.7333	-61929						14.7333	17962		1837	200.258			14.7333	19895						14.7333	6623
14.7417	-61918						14.7417	17933		1837.9	109.032			14.7417	19843						14.7417	6635
14.75	-61922						14.75	17910		1839.3	67.2258			14.75	19790						14.75	6646
14.7583	-61938						14.7583	17891		1841.9	0.25806			14.7583	19737						14.7583	6658
14.7667	-61961						14.7667	17873		1844.3	0.51613			14.7667	19682						14.7667	6669
14.775	-61987						14.775	17852		1847.7	152			14.775	19626						14.775	6679
14.7833	-62013						14.7833	17824		1849.4	0.51613			14.7833	19567						14.7833	6688
14.7917	-62037						14.7917	17790		1850.1	151.871			14.7917	19506						14.7917	6697
14.8	-62061						14.8	17750		1850.6	126.452			14.8	19442						14.8	6706
14.8083	-62084						14.8083	17707		1852.2	83.7419			14.8083	19377						14.8083	6715
14.8167	-62110						14.8167	17669		1856.4	0.3871			14.8167	19310						14.8167	6723
14.825	-62138						14.825	17642		1857.3	129.548			14.825	19241						14.825	6730
14.8333	-62165						14.8333	17625		1863.8	0.25806			14.8333	19170						14.8333	6736
14.8417	-62189						14.8417	17615		1864.9	151.097			14.8417	19099						14.8417	6741
14.85	-62206						14.85	17606		1886.7	0.12903			14.85	19027						14.85	6743
14.8583	-62215						14.8583	17591		1897.7	0.64516			14.8583	18954						14.8583	6745
14.8667	-62217						14.8667	17565		1900.7	0.51613			14.8667	18881						14.8667	6746
14.875	-62216						14.875	17535		1905.2	0.25806			14.875	18809						14.875	6747
14.8833	-62213						14.8833	17507		1916.8	85.8064			14.8833	18737						14.8833	6749
14.8917	-62209						14.8917	17486		1931.9	0.51613			14.8917	18665						14.8917	6750
14.9	-62201						14.9	17473		1955.7	4.12903			14.9	18595						14.9	6753
14.9083	-62187						14.9083	17468		1956.3	0.77419			14.9083	18525						14.9083	6758
14.9167	-62164						14.9167	17471		1957.2	0.3871			14.9167	18457						14.9167	6769
14.925	-62132						14.925	17480		1958.5	0.25806			14.925	18389						14.925	6786
14.9333	-62090						14.9333	17491		1963.8	44.3871			14.9333	18323						14.9333	6808
14.9417	-62036						14.9417	17500		1973.2	0.3871			14.9417	18258						14.9417	6834
14.95	-61963						14.95	17503		1982.4	13.2903			14.95	18193						14.95	6864
14.9583	-61860						14.9583	17499		1983.5	0.25806			14.9583	18129						14.9583	6896
14.9667	-61719						14.9667	17488						14.9667	18066						14.9667	6928
14.975	-61526						14.975	17476						14.975	18003						14.975	6955
14.9833	-61272						14.9833	17471						14.9833	17941						14.9833	6975
14.9917	-60951						14.9917	17474						14.9917	17881						14.9917	6987
15	-60550						15	17482						15	17821						15	6991
15.0083	-60079						15.0083	17490						15.0083	17762						15.0083	6993
15.0167	-59529						15.0167	17496						15.0167	17703						15.0167	6995
15.025	-58907						15.025	17498						15.025	17645						15.025	7003
15.0333	-58228						15.0333	17498						15.0333	17589						15.0333	7024
15.0417	-57485						15.0417	17499						15.0417	17534						15.0417	7068
15.05	-56720						15.05	17504						15.05	17479						15.05	7144
15.0583	-55936						15.0583	17513						15.0583	17427						15.0583	7258
15.0667	-55171						15.0667	17528						15.0667	17375						15.0667	7413
15.075	-54461						15.075	17549						15.075	17325						15.075	7608
15.0833	-53813						15.0833	17574						15.0833	17275						15.0833	7834
15.0917	-53268						15.0917	17602						15.0917	17226						15.0917	8076
15.1	-52826						15.1	17628						15.1	17178						15.1	8315
15.1083	-52494						15.1083	17650						15.1083	17131						15.1083	8529
15.1167	-52272						15.1167	17667						15.1167	17084						15.1167	8698
15.125	-52147						15.125	17679						15.125	17040						15.125	8806
15.1333	-52116						15.1333	17687						15.1333	16995						15.1333	8846
15.1417	-52172						15.1417	17692						15.1417	16950						15.1417	8819
15.15	-52303						15.15	17695						15.15	16907						15.15	8734
15.1583	-52507						15.1583	17689						15.1583	16866						15.1583	8601
15.1667	-52765						15.1667	17673						15.1667	16827						15.1667	8434
15.175	-53063						15.175	17647						15.175	16788						15.175	8252
15.1833	-53394						15.1833	17617						15.1833	16750						15.1833	8067
15.1917	-53734						15.1917	17586						15.1917	16712						15.1917	7891
15.2	-54083						15.2	17558						15.2	16676						15.2	7727
15.2083	-54427						15.2083	17535						15.2083	16644						15.2083	7581
15.2167	-54764						15.2167	17518						15.2167	16615						15.2167	7452
15.225	-55095						15.225	17505						15.225	16588						15.225	7339
15.2333	-55411						15.2333	17496						15.2333	16562						15.2333	7241
15.2417	-55717						15.2417	17490						15.2417	16537						15.2417	7157
15.25	-56009						15.25	17484						15.25	16512						15.25	7086
15.2583	-56294						15.2583	17474						15.2583	16487						15.2583	7027
15.2667	-56570						15.2667	17459						15.2667	16461						15.2667	6978
15.275	-56831						15.275	17436						15.275	16435						15.275	6937
15.2833	-57080						15.2833	17403						15.2833	16409						15.2833	6904
15.2917	-57307						15.2917	17362						15.2917	16382						15.2917	6879
15.3	-57520						15.3	17321						15.3	16353						15.3	6862
15.3083	-57716						15.3083	17281						15.3083	16321						15.3083	6852
15.3167	-57902						15.3167	17249						15.3167	16289						15.3167	6847
15.325	-58081						15.325	17224						15.325	16257						15.325	6850
15.3333	-58250						15.3333	17203						15.3333	16224						15.3333	6861
15.3417	-58415						15.3417	17174						15.3417	16192						15.3417	6880
15.35	-58572						15.35	17132						15.35	16159						15.35	6908
15.3583	-58726						15.3583	17079						15.3583	16125						15.3583	6945
15.3667	-58876						15.3667	17014						15.3667	16091						15.3667	6993
15.375	-59018						15.375	16947						15.375	16057						15.375	7052
15.3833	-59155						15.3833	16886						15.3833	16023						15.3833	7125
15.3917	-59281						15.3917	16833						15.3917	15990						15.3917	7217
15.4	-59400						15.4	16790						15.4	15958						15.4	7332
15.4083	-59511						15.4083	16753						15.4083	15925						15.4083	7474
15.4167	-59615						15.4167	16719						15.4167	15892						15.4167	7646
15.425	-59713						15.425	16682						15.425	15858						15.425	7850
15.4333	-59804						15.4333	16642						15.4333	15826						15.4333	8086
15.4417	-59892						15.4417	16600						15.4417	15795						15.4417	8345
15.45	-59976						15.45	16554						15.45	15763						15.45	8617
15.4583	-60058						15.4583	16503						15.4583	15729						15.4583	8884
15.4667	-60138						15.4667	16443						15.4667	15695						15.4667	9129
15.475	-60214						15.475	16379						15.475	15663						15.475	9331
15.4833	-60289						15.4833	16315						15.4833	15632						15.4833	9476
15.4917	-60359						15.4917	16255						15.4917	15601						15.4917	9552
15.5	-60427						15.5	16206						15.5	15571						15.5	9554
15.5083	-60493						15.5083	16166						15.5083	15542						15.5083	9486
15.5167	-60560						15.5167	16128						15.5167	15514						15.5167	9357
15.525	-60626						15.525	16083						15.525	15484						15.525	9183
15.5333	-60686						15.5333	16033						15.5333	15453						15.5333	8980
15.5417	-60741						15.5417	15986						15.5417	15422						15.5417	8762
15.55	-60788						15.55	15946						15.55	15390						15.55	8545
15.5583	-60829						15.5583	15915						15.5583	15357						15.5583	8340
15.5667	-60863						15.5667	15895						15.5667	15324						15.5667	8151
15.575	-60893						15.575	15877						15.575	15291						15.575	7983
15.5833	-60919						15.5833	15852						15.5833	15258						15.5833	7838
15.5917	-60939						15.5917	15820						15.5917	15225						15.5917	7714
15.6	-60954						15.6	15785						15.6	15191						15.6	7610
15.6083	-60963						15.6083	15751						15.6083	15158						15.6083	7526
15.6167	-60970						15.6167	15722						15.6167	15127						15.6167	7459
15.625	-60972						15.625	15700						15.625	15099						15.625	7406
15.6333	-60962						15.6333	15682						15.6333	15073						15.6333	7366
15.6417	-60936						15.6417	15665						15.6417	15050						15.6417	7336
15.65	-60888						15.65	15649						15.65	15030						15.65	7315
15.6583	-60816						15.6583	15634						15.6583	15014						15.6583	7304
15.6667	-60712						15.6667	15619						15.6667	15000						15.6667	7300
15.675	-60567						15.675	15605						15.675	14988						15.675	7301
15.6833	-60373						15.6833	15588						15.6833	14979						15.6833	7307
15.6917	-60117						15.6917	15569						15.6917	14972						15.6917	7318
15.7	-59787						15.7	15551						15.7	14969						15.7	7336
15.7083	-59392						15.7083	15533						15.7083	14968						15.7083	7364
15.7167	-58935						15.7167	15520						15.7167	14969						15.7167	7404
15.725	-58427						15.725	15512						15.725	14971						15.725	7460
15.7333	-57886						15.7333	15509						15.7333	14974						15.7333	7540
15.7417	-57312						15.7417	15510						15.7417	14974						15.7417	7651
15.75	-56740						15.75	15512						15.75	14972						15.75	7799
15.7583	-56173						15.7583	15512						15.7583	14968						15.7583	7994
15.7667	-55640						15.7667	15505						15.7667	14960						15.7667	8245
15.775	-55171						15.775	15497						15.775	14948						15.775	8561
15.7833	-54768						15.7833	15491						15.7833	14931						15.7833	8950
15.7917	-54451						15.7917	15490						15.7917	14910						15.7917	9421
15.8	-54212						15.8	15491						15.8	14885						15.8	9982
15.8083	-54043						15.8083	15492						15.8083	14857						15.8083	10641
15.8167	-53932						15.8167	15489						15.8167	14825						15.8167	11404
15.825	-53861						15.825	15478						15.825	14792						15.825	12275
15.8333	-53809						15.8333	15464						15.8333	14756						15.8333	13252
15.8417	-53757						15.8417	15455						15.8417	14720						15.8417	14322
15.85	-53676						15.85	15455						15.85	14684						15.85	15460
15.8583	-53539						15.8583	15463						15.8583	14651						15.8583	16623
15.8667	-53325						15.8667	15478						15.8667	14620						15.8667	17759
15.875	-53007						15.875	15493						15.875	14590						15.875	18806
15.8833	-52572						15.8833	15506						15.8833	14562						15.8833	19703
15.8917	-52028						15.8917	15516						15.8917	14539						15.8917	20404
15.9	-51364						15.9	15524						15.9	14522						15.9	20878
15.9083	-50614						15.9083	15530						15.9083	14511						15.9083	21122
15.9167	-49786						15.9167	15538						15.9167	14507						15.9167	21158
15.925	-48906						15.925	15549						15.925	14512						15.925	21031
15.9333	-48023						15.9333	15566						15.9333	14528						15.9333	20806
15.9417	-47146						15.9417	15590						15.9417	14558						15.9417	20567
15.95	-46354						15.95	15625						15.95	14604						15.95	20409
15.9583	-45677						15.9583	15670						15.9583	14671						15.9583	20442
15.9667	-45147						15.9667	15725						15.9667	14762						15.9667	20798
15.975	-44796						15.975	15784						15.975	14878						15.975	21627
15.9833	-44615						15.9833	15842						15.9833	15019						15.9833	23103
15.9917	-44600						15.9917	15896						15.9917	15184						15.9917	25412
16	-44738						16	15944						16	15367						16	28742
16.0083	-44994						16.0083	15984						16.0083	15565						16.0083	33263
16.0167	-45348						16.0167	16022						16.0167	15768						16.0167	39098
16.025	-45777						16.025	16063						16.025	15968						16.025	46301
16.0333	-46252						16.0333	16114						16.0333	16154						16.0333	54837
16.0417	-46771						16.0417	16184						16.0417	16315						16.0417	64577
16.05	-47304						16.05	16276						16.05	16443						16.05	75286
16.0583	-47850						16.0583	16390						16.0583	16532						16.0583	86642
16.0667	-48390						16.0667	16531						16.0667	16578						16.0667	98241
16.075	-48903						16.075	16685						16.075	16580						16.075	109620
16.0833	-49393						16.0833	16848						16.0833	16544						16.0833	120282
16.0917	-49842						16.0917	17017						16.0917	16473						16.0917	129742
16.1	-50264						16.1	17187						16.1	16374						16.1	137573
16.1083	-50654						16.1083	17367						16.1083	16255						16.1083	143466
16.1167	-51020						16.1167	17559						16.1167	16125						16.1167	147281
16.125	-51365						16.125	17773						16.125	15992						16.125	149098
16.1333	-51685						16.1333	18009						16.1333	15864						16.1333	149238
16.1417	-51987						16.1417	18270						16.1417	15745						16.1417	148270
16.15	-52269						16.15	18556						16.15	15641						16.15	147013
16.1583	-52538						16.1583	18853						16.1583	15555						16.1583	146522
16.1667	-52799						16.1667	19163						16.1667	15489						16.1667	148101
16.175	-53057						16.175	19474						16.175	15439						16.175	153374
16.1833	-53316						16.1833	19785						16.1833	15402						16.1833	164454
16.1917	-53567						16.1917	20100						16.1917	15376						16.1917	184218
16.2	-53810						16.2	20417						16.2	15357						16.2	216636
16.2083	-54036						16.2083	20748						16.2083	15341						16.2083	266883
16.2167	-54242						16.2167	21083						16.2167	15324						16.2167	340732
16.225	-54431						16.225	21425						16.225	15305						16.225	442810
16.2333	-54596						16.2333	21770						16.2333	15279						16.2333	574092
16.2417	-54743						16.2417	22114						16.2417	15247						16.2417	729993
16.25	-54866						16.25	22462						16.25	15206						16.25	900474
16.2583	-54967						16.2583	22797						16.2583	15157						16.2583	1072380
16.2667	-55047						16.2667	23121						16.2667	15101						16.2667	1232790
16.275	-55107						16.275	23424						16.275	15039						16.275	1371770
16.2833	-55153						16.2833	23703						16.2833	14974						16.2833	1483510
16.2917	-55192						16.2917	23964						16.2917	14907						16.2917	1566140
16.3	-55233						16.3	24209						16.3	14841						16.3	1620700
16.3083	-55281						16.3083	24449						16.3083	14776						16.3083	1649900
16.3167	-55344						16.3167	24676						16.3167	14714						16.3167	1657170
16.325	-55422						16.325	24891						16.325	14654						16.325	1646010
16.3333	-55515						16.3333	25090						16.3333	14596						16.3333	1619630
16.3417	-55622						16.3417	25270						16.3417	14541						16.3417	1580850
16.35	-55737						16.35	25433						16.35	14488						16.35	1531990
16.3583	-55861						16.3583	25575						16.3583	14437						16.3583	1475040
16.3667	-55991						16.3667	25700						16.3667	14388						16.3667	1411660
16.375	-56126						16.375	25805						16.375	14341						16.375	1343290
16.3833	-56268						16.3833	25889						16.3833	14296						16.3833	1271230
16.3917	-56409						16.3917	25956						16.3917	14251						16.3917	1196620
16.4	-56550						16.4	26007						16.4	14205						16.4	1120540
16.4083	-56682						16.4083	26045						16.4083	14159						16.4083	1043980
16.4167	-56800						16.4167	26074						16.4167	14113						16.4167	967880
16.425	-56903						16.425	26099						16.425	14069						16.425	893084
16.4333	-56995						16.4333	26118						16.4333	14029						16.4333	820380
16.4417	-57082						16.4417	26132						16.4417	13992						16.4417	750447
16.45	-57167						16.45	26139						16.45	13959						16.45	683845
16.4583	-57255						16.4583	26133						16.4583	13928						16.4583	620999
16.4667	-57341						16.4667	26111						16.4667	13902						16.4667	562167
16.475	-57418						16.475	26071						16.475	13880						16.475	507439
16.4833	-57482						16.4833	26011						16.4833	13862						16.4833	456761
16.4917	-57522						16.4917	25931						16.4917	13848						16.4917	409974
16.5	-57531						16.5	25837						16.5	13836						16.5	366846
16.5083	-57501						16.5083	25728						16.5083	13828						16.5083	327126
16.5167	-57418						16.5167	25617						16.5167	13822						16.5167	290593
16.525	-57279						16.525	25507						16.525	13818						16.525	257070
16.5333	-57077						16.5333	25401						16.5333	13814						16.5333	226432
16.5417	-56806						16.5417	25302						16.5417	13810						16.5417	198598
16.55	-56470						16.55	25205						16.55	13806						16.55	173512
16.5583	-56057						16.5583	25110						16.5583	13801						16.5583	151112
16.5667	-55580						16.5667	25011						16.5667	13794						16.5667	131312
16.575	-55045						16.575	24904						16.575	13784						16.575	113994
16.5833	-54460						16.5833	24785						16.5833	13771						16.5833	99001
16.5917	-53872						16.5917	24654						16.5917	13756						16.5917	86146
16.6	-53286						16.6	24511						16.6	13739						16.6	75224
16.6083	-52740						16.6083	24357						16.6083	13718						16.6083	66026
16.6167	-52249						16.6167	24200						16.6167	13694						16.6167	58347
16.625	-51822						16.625	24045						16.625	13668						16.625	51993
[truncated: 3,007 more rows]

## Sheet: SI Figure 3
SI Figure3a left			SI Figure3a right				SI Figure3b left			SI Figure3b right				SI Figure3c left			SI Figure3c right				SI Figure3d left			SI Figure3d right
			Mass Min. (m/z)	200						Mass Min. (m/z)	400						Mass Min. (m/z)	400						Mass Min. (m/z)	400
Wavelength(nm) 215			Mass Max. (m/z)	2000			Wavelength(nm) 215			Mass Max. (m/z)	2000			Wavelength(nm) 215			Mass Max. (m/z)	2000			Wavelength(nm) 215			Mass Max. (m/z)	2000
R.time(min)	Intensity		Retention Time (min)	0.025765 - 0.364172 (38)			R.time(min)	Intensity		Retention Time (min)	0.027757 - 0.301233 (30)			R.time(min)	Intensity		Retention Time (min)	0.053680 - 0.213066 (18)			R.time(min)	Intensity		Retention Time (min)	0.058182 - 0.353005 (33)
0	12		Mass Resolution	0.5			0	4		Mass Resolution	0.5			0	28		Mass Resolution	0.5			0	25		Mass Resolution	0.5
0.00833	12		Scan Number	6			0.00833	4		Scan Number	7			0.00833	28		Scan Number	10			0.00833	25		Scan Number	15
0.01667	46		Scan Type	{0,0} + c ESI !corona sid=45.00 det=1047.00 Full ms [200.00-2000.00]			0.01667	1		Scan Type	{0,0} + c ESI !corona sid=45.00 det=1106.00 Full ms [400.00-2000.00]			0.01667	17		Scan Type	{0,0} + c ESI !corona sid=45.00 det=1106.00 Full ms [400.00-2000.00]			0.01667	1		Scan Type	{0,0} + c ESI !corona sid=45.00 det=1106.00 Full ms [400.00-2000.00]
0.025	82		Mass (m/z)	Value (counts)			0.025	1		Mass (m/z)	Value (counts)			0.025	0		Mass (m/z)	Value (counts)			0.025	2		Mass (m/z)	Value (counts)
0.03333	115		200.7	2041.16			0.03333	2		400.7	1687.33			0.03333	-2		400.7	1707.29			0.03333	4		400.8	1787.64
0.04167	135		201.8	2180.42			0.04167	3		401.7	1778.13			0.04167	-3		401.6	1483.53			0.04167	6		401.7	1585.7
0.05	141		202.7	2045.26			0.05	1		402.6	1978.27			0.05	-3		402.4	2016.94			0.05	8		402.7	1963.39
0.05833	138		203.7	2169.37			0.05833	0		403.7	2067.2			0.05833	-1		403	316.235			0.05833	11		403.8	2257.58
0.06667	133		204.7	2140.95			0.06667	-1		404.2	55.2			0.06667	-1		403.6	2013.41			0.06667	13		404.8	1853.58
0.075	129		205.7	1919.26			0.075	-1		404.7	2092.67			0.075	-3		404.4	1486.59			0.075	14		405.8	1701.09
0.08333	128		206.7	2352.53			0.08333	0		405.6	1533.2			0.08333	-6		405.2	1708.24			0.08333	15		406.7	1678.91
0.09167	132		207.6	1662.11			0.09167	0		406.3	1244			0.09167	-7		406.1	1682.35			0.09167	15		407.6	1791.76
0.1	140		208.3	1569.26			0.1	0		406.9	1371.6			0.1	-7		407.1	2002.59			0.1	16		408.6	1529.94
0.10833	152		209.3	2246.53			0.10833	1		407.7	1060			0.10833	-6		408	1665.65			0.10833	17		409.4	1572.97
0.11667	168		210.3	2138.95			0.11667	1		408.2	1260.93			0.11667	-5		408.9	1732.47			0.11667	18		410.3	1771.15
0.125	187		211	649.053			0.125	0		409.1	1795.73			0.125	-3		409.6	1284.24			0.125	20		411.3	1826.91
0.13333	208		211.6	1925.89			0.13333	0		410	1620			0.13333	-2		410.4	1377.65			0.13333	21		412.2	1641.7
0.14167	228		212.6	2373.89			0.14167	0		410.9	1590.67			0.14167	-1		411.2	1540.47			0.14167	23		413	1696.73
0.15	245		213.7	2006.95			0.15	1		411.8	1706.13			0.15	1		412.1	1987.06			0.15	24		414.1	1935.15
0.15833	257		214.7	1739.79			0.15833	1		412.8	2040.4			0.15833	2		413.1	1624.24			0.15833	24		415.2	2315.03
0.16667	263		215.5	1611.05			0.16667	1		413.8	1555.6			0.16667	3		414.3	2363.53			0.16667	24		416.3	2162.91
0.175	266		216.2	1237.16			0.175	0		414.6	1648			0.175	4		415.4	2125.65			0.175	25		416.8	54.303
0.18333	268		217.1	1952.53			0.18333	0		415.6	1868			0.18333	4		416.5	2107.06			0.18333	26		417.3	1950.55
0.19167	272		217.9	1648.42			0.19167	1		416.4	1382.53			0.19167	4		417.4	1577.65			0.19167	27		418.3	1844.97
0.2	275		218.8	1991.79			0.2	1		417.4	2161.73			0.2	5		418.3	1884.47			0.2	28		419.3	1936.97
0.20833	276		219.9	2628			0.20833	2		418.4	1726.4			0.20833	6		419.2	1777.65			0.20833	29		420.4	2599.27
0.21667	274		221	1783.89			0.21667	2		419.4	1898.8			0.21667	6		420.1	1600.24			0.21667	30		421.4	1928.97
0.225	267		221.9	1493.58			0.225	2		420.3	1668.4			0.225	7		421	1882.12			0.225	31		422.4	1625.33
0.23333	258		222.7	1662.11			0.23333	1		421.1	1434			0.23333	6		422	2048.24			0.23333	31		423.4	2107.76
0.24167	250		223.6	2148.21			0.24167	1		422	1741.6			0.24167	4		422.9	1874.59			0.24167	32		424.5	2426.55
0.25	244		224.7	2236.63			0.25	-1		422.9	1731.33			0.25	3		423.9	2036.94			0.25	33		425.5	2296.12
0.25833	242		225.8	2051.26			0.25833	-2		423.7	933.333			0.25833	4		424.5	117.882			0.25833	34		426	69.0909
0.26667	243		226.7	1870			0.26667	-3		424.4	1520.8			0.26667	4		425.1	1587.06			0.26667	36		426.6	2102.42
0.275	248		227.7	2033.79			0.275	-4		425.4	2332.93			0.275	3		425.7	663.294			0.275	37		427.3	666.788
0.28333	254		228.8	2091.05			0.28333	-5		426.7	2182.93			0.28333	1		426.4	1765.18			0.28333	39		428.1	1905.58
0.29167	260		229.7	1749.37			0.29167	-4		427.4	411.467			0.29167	1		427.5	2259.06			0.29167	41		429	1637.33
0.3	263		230.6	1769.26			0.3	-3		428	2080.8			0.3	0		428	105.882			0.3	42		429.6	2096
0.30833	259		231.6	1931.26			0.30833	-2		428.6	36.6667			0.30833	-1		428.6	1932.94			0.30833	43		430.5	1552
0.31667	250		232.6	2065.68			0.31667	-1		429.1	1753.47			0.31667	-3		429.4	1511.29			0.31667	45		431.3	1507.76
0.325	233		233.7	2258.84			0.325	0		430.1	1995.87			0.325	-4		430.3	1939.29			0.325	47		432.1	1730.42
0.33333	210		234.8	2258.95			0.33333	1		431.1	1758.67			0.33333	-3		431.3	1870.35			0.33333	49		433.2	2778.42
0.34167	185		235.8	1868.32			0.34167	1		432.2	1881.33			0.34167	-2		432.3	1791.76			0.34167	53		434.2	2358.06
0.35	158		236.6	1728.11			0.35	2		433.2	1554.67			0.35	-1		432.9	940.235			0.35	56		435	1314.18
0.35833	133		237.6	1893.37			0.35833	1		433.9	1206.13			0.35833	-2		433.6	1452.94			0.35833	58		435.7	1471.39
0.36667	113		238.3	1189.05			0.36667	1		434.7	1615.6			0.36667	-3		434.5	1950.12			0.36667	60		436.6	2114.55
0.375	96		239.1	1669.47			0.375	0		435.6	1484.4			0.375	-3		435.1	152.235			0.375	61		437.7	1930.67
0.38333	82		239.9	1627.89			0.38333	-1		436.6	1857.87			0.38333	-3		435.6	2160			0.38333	61		438.5	2191.03
0.39167	69		240.9	2685.58			0.39167	-1		437.4	1204.67			0.39167	-2		436.8	2033.65			0.39167	62		439.4	1938.91
0.4	59		241.4	83.8947			0.4	-2		438.3	1514			0.4	-1		437.7	1855.29			0.4	64		440.4	1909.09
0.40833	50		242	1823.58			0.40833	-2		439.2	1722.8			0.40833	0		438.6	1299.06			0.40833	67		441.2	1468.85
0.41667	43		242.9	2098.63			0.41667	-3		440.1	1678.4			0.41667	1		439.5	1875.06			0.41667	70		442.2	2256.24
0.425	41		243.7	1266			0.425	-3		440.8	753.733			0.425	1		440.5	1750.82			0.425	73		443.3	2532
0.43333	43		244.4	1975.26			0.43333	-2		441.4	1540.4			0.43333	1		441.2	1470.12			0.43333	75		444.4	2128.97
0.44167	52		245.4	1888.21			0.44167	0		442.4	1635.2			0.44167	0		442.1	1690.12			0.44167	77		445.4	1827.27
0.45	67		246.4	2017.37			0.45	1		443.1	1458.8			0.45	-1		443.1	1890.59			0.45	78		446.4	2184.12
0.45833	92		247.4	1603.58			0.45833	3		444	1545.73			0.45833	0		443.7	1021.41			0.45833	79		447.4	2238.42
0.46667	128		248.3	1921.16			0.46667	3		444.9	1093.2			0.46667	0		444.6	1754.59			0.46667	80		448.1	1410.3
0.475	176		249.1	1569.16			0.475	3		445.5	1384.8			0.475	1		445.5	1772			0.475	82		448.9	1696.48
0.48333	239		249.9	1643.58			0.48333	3		446.3	1200.53			0.48333	3		446.3	1404.47			0.48333	84		449.8	1572.12
0.49167	316		250.9	2140.42			0.49167	2		447.1	1435.87			0.49167	4		447	1629.88			0.49167	85		450.7	1407.39
0.5	411		252	2149.89			0.5	2		448	1672.4			0.5	5		448	1748.94			0.5	86		451.3	1425.09
0.50833	529		252.9	1664.84			0.50833	2		448.8	1143.73			0.50833	6		448.5	88.9412			0.50833	88		452.2	1628.48
0.51667	669		253.6	1099.16			0.51667	0		449.6	1418.13			0.51667	6		449	1716.24			0.51667	90		452.9	1704.36
0.525	836		254.4	1727.47			0.525	-1		450.4	1433.47			0.525	6		450	1928.71			0.525	92		453.9	1718.42
0.53333	1030		255.3	1970.53			0.53333	-2		451.3	1524.67			0.53333	4		450.9	1366.35			0.53333	94		454.9	1948.12
0.54167	1252		256.3	2376.95			0.54167	-2		452.4	2154.4			0.54167	3		451.7	1805.41			0.54167	96		455.9	1804.24
0.55	1511		257.5	2268.74			0.55	-3		453.5	1664.27			0.55	4		452.5	1106.59			0.55	98		456.7	2172.61
0.55833	1801		258.5	1477.05			0.55833	-3		454.3	1372.13			0.55833	5		453.2	1053.65			0.55833	99		457.6	1944.97
0.56667	2128		259.2	2240.11			0.56667	-2		455.2	1537.33			0.56667	5		453.8	1366.35			0.56667	100		458.4	1415.52
0.575	2490		260	1841.26			0.575	-2		456.1	1364.8			0.575	6		454.8	1637.88			0.575	101		459.2	1653.58
0.58333	2889		260.6	1268.21			0.58333	-1		456.9	1449.33			0.58333	7		455.8	2248.71			0.58333	102		460.1	1598.91
0.59167	3334		261.1	1361.26			0.59167	0		457.8	1709.2			0.59167	7		456.8	1698.12			0.59167	103		460.9	1544.85
0.6	3820		262	1659.58			0.6	0		458.8	1590.13			0.6	8		457.9	1733.18			0.6	105		461.7	1856.97
0.60833	4363		262.9	1762.53			0.60833	0		459.8	1852.67			0.60833	10		458.5	133.647			0.60833	107		462.2	33.8182
0.61667	4957		263.7	1272.32			0.61667	0		460.8	1810.93			0.61667	11		459	2017.41			0.61667	108		462.8	1872.97
0.625	5612		264.4	1697.05			0.625	0		461.8	1805.33			0.625	10		460.2	2055.53			0.625	110		463.8	1741.82
0.63333	6330		265.2	1408.11			0.63333	0		462.7	1227.6			0.63333	10		461.2	1800			0.63333	112		464.8	2017.82
0.64167	7106		266.1	1951.79			0.64167	-1		463.5	1359.47			0.64167	10		462.2	1811.53			0.64167	114		465.7	1924.24
0.65	7962		267.1	1900.63			0.65	-2		464.4	1908			0.65	11		463.1	1404.24			0.65	115		466.3	64.1212
0.65833	8881		268.1	1659.26			0.65833	-2		465.4	1512			0.65833	12		463.8	732.941			0.65833	117		466.9	2402.06
0.66667	9887		269	2027.47			0.66667	-1		466.3	1653.07			0.66667	12		464.4	1518.82			0.66667	119		467.8	829.333
0.675	10973		270.1	1821.26			0.675	0		467.3	1713.87			0.675	11		465.1	1076.71			0.675	121		468.4	1557.21
0.68333	12139		270.9	1432.42			0.68333	0		468.3	1664.13			0.68333	11		465.7	1119.29			0.68333	121		469.3	1810.18
0.69167	13404		271.7	1526.84			0.69167	1		469.2	1463.73			0.69167	12		466.6	1642.12			0.69167	122		470.2	1626.91
0.7	14743		272.7	1965.05			0.7	1		470.1	1364.67			0.7	12		467.5	1381.41			0.7	122		471	1416.12
0.70833	16195		273.7	1405.47			0.70833	1		471.1	2064.4			0.70833	12		468.4	1661.41			0.70833	122		471.9	1441.45
0.71667	17730		274.5	6356.32			0.71667	0		472.2	1706.67			0.71667	12		469.3	1684.94			0.71667	123		472.8	1562.79
0.725	19366		275.6	2624.21			0.725	-1		473.1	1541.6			0.725	13		470.2	1600.94			0.725	125		473.7	1503.27
0.73333	21099		276.2	3760			0.73333	-2		474	1641.47			0.73333	12		471	1346.59			0.73333	128		474.5	2038.06
0.74167	22891		277.2	2711.37			0.74167	-3		474.5	55.0667			0.74167	10		472	1864			0.74167	130		475.5	2135.88
0.75	24776		277.7	94.5263			0.75	-3		475.1	1683.33			0.75	9		473.1	1480.24			0.75	133		476.6	1712.85
0.75833	26692		278.3	1906.32			0.75833	-3		476.1	1572.67			0.75833	10		474	1668.71			0.75833	136		477.6	1924.97
0.76667	28671		279.3	5961.37			0.76667	-3		476.9	1413.2			0.76667	10		474.9	1293.88			0.76667	137		478.7	1693.09
0.775	30688		279.9	113.368			0.775	-3		477.8	1361.87			0.775	10		475.7	1527.29			0.775	138		479.5	1690.79
0.78333	32733		280.5	2291.79			0.78333	-3		478.7	1627.87			0.78333	11		476.8	1821.18			0.78333	137		480.5	1542.3
0.79167	34835		281.5	1815.26			0.79167	-2		479.5	1068.13			0.79167	10		477.8	1695.06			0.79167	137		481.3	1303.76
0.8	36928		282.4	3178			0.8	-2		480.3	1650.4			0.8	10		478.8	1960.94			0.8	138		482	1387.39
0.80833	39059		283.4	2321.05			0.80833	-1		481.2	1365.2			0.80833	10		479.4	129.412			0.80833	140		482.9	1626.18
0.81667	41156		284.5	1995.47			0.81667	-1		482.3	1844			0.81667	10		480	1870.82			0.81667	141		484	2334.55
0.825	43232		285.4	1554.21			0.825	0		483.3	1548.27			0.825	11		481.1	1680.71			0.825	143		485	1445.82
0.83333	45287		286.2	876.842			0.83333	1		484.3	1736.4			0.83333	13		482.1	1773.88			0.83333	144		485.8	1289.21
0.84167	47267		286.7	1379.16			0.84167	1		485.3	1666.93			0.84167	14		483.2	1929.18			0.84167	145		486.5	1229.33
0.85	49210		287.6	1491.89			0.85	1		486.3	1408.53			0.85	16		484.3	1944.47			0.85	146		487.3	1328.85
0.85833	51037		288.3	1330.53			0.85833	1		486.9	1118.13			0.85833	16		485.4	1488.47			0.85833	147		488.2	1819.27
0.86667	52778		289.3	2106.21			0.86667	1		487.7	1323.87			0.86667	15		486.3	1429.65			0.86667	149		489.1	1654.3
0.875	54408		290.3	1765.05			0.875	1		488.5	1202.8			0.875	14		486.9	144.706			0.875	150		490.1	1855.88
0.88333	55897		291.2	1927.26			0.88333	1		489.1	1127.47			0.88333	13		487.5	1964.94			0.88333	151		491	1473.94
0.89167	57257		292.3	2301.79			0.89167	3		489.9	1221.07			0.89167	13		488.4	1018.59			0.89167	153		492	1699.52
0.9	58435		293.3	1674			0.9	5		490.7	1656.4			0.9	13		489.3	1969.88			0.9	153		492.9	1753.94
0.90833	59457		294.3	1991.79			0.90833	6		491.4	929.467			0.90833	12		490.3	1562.35			0.90833	155		493.8	1860.85
0.91667	60310		295.3	1688			0.91667	6		492.3	1469.87			0.91667	11		491.4	1827.53			0.91667	157		494.3	75.3939
0.925	61011		296.3	1874.84			0.925	6		493.3	1795.07			0.925	11		492.3	1165.88			0.925	159		494.9	1461.45
0.93333	61576		297.2	1882			0.93333	8		494.4	1634.13			0.93333	12		493	1422.59			0.93333	160		495.4	160.364
0.94167	61995		298.3	1934.11			0.94167	8		495.3	1677.33			0.94167	12		493.9	1424.94			0.94167	160		496	2140.48
0.95	62283		299.1	1171.89			0.95	8		496.4	1698.67			0.95	13		494.8	1116.94			0.95	160		497.2	2488.12
0.95833	62431		299.7	1295.58			0.95833	8		497.3	1466.93			0.95833	13		495.5	1208.47			0.95833	161		498.3	1371.52
0.96667	62441		300.5	1518.42			0.96667	8		498.2	1287.47			0.96667	14		496.2	1385.18			0.96667	162		499.2	1499.64
0.975	62336		301.4	1578.95			0.975	8		499.2	1905.07			0.975	14		497	1359.53			0.975	164		500.1	1263.39
0.98333	62133		302.3	1861.79			0.98333	8		500.2	1702.53			0.98333	15		497.8	1196.47			0.98333	166		501	1581.58
0.99167	61849		303.3	2608.11			0.99167	8		501.1	1582.67			0.99167	14		498.6	1462.82			0.99167	168		501.6	1087.27
1	61495		304.4	1802.95			1	9		502.1	1196.27			1	13		499.4	1196.24			1	169		502.5	1778.55
1.00833	61066		305.4	1719.79			1.00833	10		502.8	1193.87			1.00833	12		500.4	1899.06			1.00833	171		503.5	1694.42
1.01667	60575		306.3	1680.84			1.01667	11		503.5	1125.87			1.01667	11		501.4	1571.29			1.01667	172		504.5	1589.21
1.025	60015		307.3	1681.26			1.025	10		504.4	1566.53			1.025	10		502.4	1537.18			1.025	173		505.3	1514.67
1.03333	59391		308.1	1303.58			1.03333	10		505.3	1409.87			1.03333	10		503.3	1236.24			1.03333	176		506.1	1513.82
1.04167	58720		309.1	1866.95			1.04167	9		506.1	1016.13			1.04167	11		504.4	1693.65			1.04167	178		507	1503.39
1.05	57992		310.2	2351.05			1.05	8		506.8	1468.27			1.05	14		505.4	1626.82			1.05	178		507.9	1450.42
1.05833	57235		311.3	1789.16			1.05833	8		507.9	1820			1.05833	15		506.2	1012.24			1.05833	178		508.6	1039.64
1.06667	56435		312.3	1638.63			1.06667	8		508.8	878			1.06667	15		506.9	1365.88			1.06667	178		509.3	1250.3
1.075	55609		313.3	1802.32			1.075	9		509.5	1495.6			1.075	13		507.8	1133.65			1.075	179		510.1	1325.33
1.08333	54764		314.4	1853.37			1.08333	9		510.4	1434.93			1.08333	12		508.4	1096.24			1.08333	180		510.8	1274.42
1.09167	53891		315.4	1619.68			1.09167	8		511.4	1524.27			1.09167	12		509.2	1600.94			1.09167	181		511.6	1440.73
1.1	53018		316.3	1539.16			1.1	7		512.1	1181.07			1.1	11		510.1	1441.18			1.1	182		512.5	1360.12
1.10833	52125		317.2	2106.95			1.10833	7		513	1307.73			1.10833	11		510.7	158.353			1.10833	185		513.3	1389.7
1.11667	51232		318.1	1663.79			1.11667	7		513.7	1292.27			1.11667	12		511.3	2049.65			1.11667	188		514.2	1597.21
1.125	50329		319	1538.11			1.125	8		514.7	1693.33			1.125	13		512.5	1872.71			1.125	189		515.2	1548.85
1.13333	49421		319.9	1295.47			1.13333	10		515.8	1663.07			1.13333	14		513.6	1645.41			1.13333	189		515.9	843.394
1.14167	48530		320.7	1295.16			1.14167	11		516.8	1467.87			1.14167	13		514.5	1058.35			1.14167	189		516.5	1552.12
1.15	47645		321.6	1405.05			1.15	11		517.5	974.133			1.15	13		515.4	1558.82			1.15	190		517.6	1915.88
1.15833	46794		322.4	1545.37			1.15833	10		518.3	1626.53			1.15833	13		516.3	989.176			1.15833	191		518.7	1571.64
1.16667	45963		323.4	1631.79			1.16667	10		519.3	1326			1.16667	12		516.9	1282.35			1.16667	191		519.6	1732.48
1.175	45156		324.5	2374.95			1.175	10		520.1	1199.6			1.175	11		517.8	1316.71			1.175	191		520.6	1666.79
1.18333	44369		325.3	906.211			1.18333	10		521	1449.87			1.18333	11		518.6	1290.12			1.18333	192		521.4	762.182
1.19167	43587		325.9	1862.53			1.19167	10		522.1	1722.53			1.19167	13		519.4	1227.29			1.19167	193		522.2	1252.73
1.2	42827		326.7	1446			1.2	11		523.1	1471.33			1.2	15		520.4	1647.76			1.2	194		522.9	776.364
1.20833	42070		327.6	1388.32			1.20833	11		524.2	1600			1.20833	15		521.5	1633.18			1.20833	196		523.5	1247.64
1.21667	41333		328.6	1491.37			1.21667	11		525.3	1739.33			1.21667	15		522.4	1158.35			1.21667	198		524.4	2026.67
1.225	40609		329.3	1112.32			1.225	11		526.4	1552.8			1.225	16		523	1141.65			1.225	199		525.4	1508.24
1.23333	39898		330.2	1829.37			1.23333	10		527.4	1474.67			1.23333	16		524	2143.53			1.23333	200		526.3	1355.27
1.24167	39211		330.9	974.421			1.24167	11		528.3	1397.07			1.24167	16		524.7	147.765			1.24167	200		527.1	636.727
1.25	38533		331.7	1681.58			1.25	11		529.2	1170.8			1.25	16		525.2	1415.76			1.25	201		527.6	1337.58
1.25833	37877		332.6	1566.21			1.25833	10		530.1	1199.6			1.25833	16		526.1	1278.59			1.25833	202		528.6	1850.06
1.26667	37225		333.7	1483.89			1.26667	9		531.1	1602.67			1.26667	17		527	1343.29			1.26667	202		529.6	1569.82
1.275	36583		334.7	1894.74			1.275	9		532	1418.27			1.275	17		527.9	1295.06			1.275	202		530.5	1568.97
1.28333	35953		335.8	1688.74			1.28333	9		533	1088.8			1.28333	17		528.8	1601.41			1.28333	201		531.4	1537.7
1.29167	35326		336.7	1522.63			1.29167	10		533.7	1267.6			1.29167	17		529.7	1066.82			1.29167	201		532.3	1341.45
1.3	34719		337.7	1536.84			1.3	10		534.5	1026			1.3	18		530.4	840			1.3	203		533.1	1491.52
1.30833	34119		338.5	2295.37			1.30833	10		535.2	1113.73			1.30833	18		531	961.882			1.30833	205		534	1564.12
1.31667	33538		339.5	1756.74			1.31667	10		536.1	1528.53			1.31667	17		531.9	1493.88			1.31667	207		534.9	1489.58
1.325	32970		340.4	1484.84			1.325	10		537.1	1287.2			1.325	16		533	1767.29			1.325	208		535.9	1530.42
1.33333	32414		341.3	1444.84			1.33333	10		538	1343.07			1.33333	17		534	1640.47			1.33333	209		537	1779.03
1.34167	31876		342.4	1817.58			1.34167	9		538.7	938.933			1.34167	17		535.1	1610.59			1.34167	209		538.2	2446.06
1.35	31343		343.3	1052.84			1.35	9		539.5	1575.87			1.35	17		536.2	1749.41			1.35	210		539.1	1526.55
1.35833	30828		344	1246			1.35833	9		540.5	1345.07			1.35833	18		537.1	920.941			1.35833	210		540.2	1606.18
1.36667	30320		344.9	1344.21			1.36667	10		541.2	306.533			1.36667	17		537.8	1156.94			1.36667	210		541.1	1041.58
1.375	29826		345.6	1216.95			1.375	11		541.8	1558.8			1.375	17		538.6	1381.41			1.375	211		541.8	1114.42
1.38333	29350		346.5	1529.05			1.38333	13		542.8	1200			1.38333	16		539.6	1354.59			1.38333	212		542.6	1337.45
1.39167	28883		347.5	1586.21			1.39167	13		543.6	1230.13			1.39167	17		540.6	1420.94			1.39167	212		543.3	1154.06
1.4	28431		348.6	1684.53			1.4	13		544.5	1084.27			1.4	18		541.3	1091.29			1.4	212		544.1	1551.52
1.40833	27979		349.7	1695.47			1.40833	12		545.2	1199.07			1.40833	20		542.2	1320.94			1.40833	212		545.1	1206.55
1.41667	27539		350.7	1443.37			1.41667	13		546.1	1056.13			1.41667	20		543.3	1535.76			1.41667	213		545.8	950.788
1.425	27105		351.8	1693.05			1.425	14		547	1411.47			1.425	20		544.3	1347.76			1.425	214		546.6	1290.06
1.43333	26676		352.8	1514.21			1.43333	14		547.9	1292.13			1.43333	21		545.3	1649.18			1.43333	216		547.5	1672.85
1.44167	26254		353.7	1483.47			1.44167	13		548.7	1276.93			1.44167	21		546.4	1612.24			1.44167	218		548.4	1151.39
1.45	25829		354.6	1244.21			1.45	13		549.8	1476.93			1.45	20		547.5	1726.12			1.45	219		549.3	1549.09
1.45833	25414		355.3	1140.11			1.45833	12		550.6	853.333			1.45833	20		548.6	1529.41			1.45833	219		550.5	1723.52
1.46667	25005		356.2	1338.95			1.46667	10		551.4	1207.47			1.46667	19		549.7	1278.35			1.46667	220		551.4	1130.79
1.475	24610		357	1256.32			1.475	9		552.2	1098.93			1.475	18		550.6	1460.94			1.475	220		552.3	1816.85
1.48333	24236		357.8	1293.37			1.48333	10		553	1126			1.48333	18		551.2	103.529			1.48333	221		553.3	1339.39
1.49167	23877		358.6	1480.95			1.49167	11		554	1619.47			1.49167	17		551.8	1624.71			1.49167	221		554.1	815.758
1.5	23532		359.6	1757.58			1.5	12		555.1	1352.8			1.5	18		552.8	1384.94			1.5	222		554.7	1257.82
1.50833	23188		360.6	1357.16			1.50833	13		556	1215.07			1.50833	19		553.7	999.529			1.50833	223		555.5	925.576
1.51667	22851		361.2	517.579			1.51667	13		556.9	1334.8			1.51667	19		554.4	988.471			1.51667	224		556.3	1666.06
1.525	22517		361.8	983.263			1.525	13		557.9	1443.73			1.525	18		555.1	1168.47			1.525	225		557.2	1557.94
1.53333	22188		362.6	1108			1.53333	13		558.9	1060.53			1.53333	18		556	861.647			1.53333	226		558.2	1405.21
1.54167	21866		363.6	1730.63			1.54167	13		559.7	1127.33			1.54167	18		556.7	1196.24			1.54167	227		559.2	1493.09
1.55	21542		364.5	1158			1.55	13		560.5	742.133			1.55	18		557.4	997.882			1.55	228		560.2	1202.42
1.55833	21226		365.4	1316.53			1.55833	13		561.1	976.267			1.55833	18		558.2	928.941			1.55833	227		561.1	1393.58
1.56667	20912		366.2	1223.58			1.56667	13		561.9	1126.27			1.56667	18		558.9	869.647			1.56667	227		561.9	998.182
1.575	20605		367.1	1364.95			1.575	13		562.8	1197.33			1.575	18		559.7	1202.35			1.575	228		562.7	1202.3
1.58333	20308		367.7	853.368			1.58333	13		563.7	1189.33			1.58333	18		560.4	973.176			1.58333	229		563.8	1748.97
1.59167	20016		368.4	1125.89			1.59167	13		564.2	68.4			1.59167	19		561.2	1268.47			1.59167	229		564.4	310.788
1.6	19736		369.3	1212			1.6	14		564.8	1527.33			1.6	21		562.1	1196.47			1.6	229		565	1481.33
1.60833	19460		370.2	1398.21			1.60833	14		565.9	1260.93			1.60833	22		563	1063.76			1.60833	230		565.8	684.485
1.61667	19194		371.1	1616.32			1.61667	13		566.9	1197.87			1.61667	22		563.8	1001.18			1.61667	232		566.4	1201.7
1.625	18935		372.2	1850.95			1.625	12		567.8	1252.93			1.625	22		564.6	1324.24			1.625	232		567.4	1725.33
1.63333	18681		373.1	1081.68			1.63333	11		568.7	1027.87			1.63333	21		565.5	1259.06			1.63333	232		568.4	1084.85
1.64167	18435		374	1340.21			1.64167	10		569.5	1143.07			1.64167	20		566.3	1127.53			1.64167	232		569.2	1163.52
1.65	18189		374.8	1070.74			1.65	10		570.4	1096.4			1.65	20		567.3	1297.41			1.65	233		570.2	1472.97
1.65833	17945		375.8	1535.89			1.65833	10		571.2	1010.67			1.65833	21		568.3	1240.71			1.65833	232		570.7	16.7273
1.66667	17694		376.9	1571.68			1.66667	10		571.9	842.267			1.66667	21		569.3	1286.35			1.66667	232		571.3	1283.15
1.675	17441		377.4	42.2105			1.675	10		572.6	1056.8			1.675	19		570.2	1182.12			1.675	232		572.3	1388
1.68333	17188		377.9	1417.16			1.68333	10		573.5	1128.27			1.68333	18		571.2	1655.29			1.68333	234		573.1	458.788
1.69167	16937		379	1702.74			1.69167	9		574.4	1174.8			1.69167	18		572.1	755.059			1.69167	234		573.7	1060.97
1.7	16699		380.1	1401.37			1.7	8		575.3	1024			1.7	18		573	1379.06			1.7	233		574.7	1202.67
1.70833	16471		381.1	1472.95			1.70833	9		576.1	1186			1.70833	18		573.9	831.529			1.70833	232		575.6	1299.76
1.71667	16254		382.1	1457.58			1.71667	9		577	1204.4			1.71667	16		574.6	1199.29			1.71667	231		576.4	890.424
1.725	16041		382.7	63.4737			1.725	9		577.7	517.067			1.725	14		575.4	900.941			1.725	232		577.1	998.061
1.73333	15829		383.3	3852.63			1.73333	8		578.2	999.333			1.73333	12		576.3	1022.59			1.73333	233		578	998.061
1.74167	15621		384.4	2041.68			1.74167	7		579.2	1433.2			1.74167	10		576.9	1103.29			1.74167	233		578.6	916.364
1.75	15414		385	1119.47			1.75	6		580.2	1163.6			1.75	7		577.9	1393.18			1.75	234		579.5	1370.3
1.75833	15215		385.8	1453.26			1.75833	6		581.1	914.533			1.75833	4		579	1460			1.75833	234		580.3	1103.64
1.76667	15021		386.8	1354.74			1.76667	5		581.9	1016.8			1.76667	0		579.6	62.5882			1.76667	235		581.1	1315.64
1.775	14836		387.4	983.895			1.775	5		582.5	604.267			1.775	-4		580.1	1228.71			1.775	236		581.8	222.909
1.78333	14664		388.2	1148.32			1.78333	4		583.2	1178			1.78333	-7		581.1	1316.71			1.78333	236		582.5	1803.88
1.79167	14502		389.2	1280.95			1.79167	3		584.1	1029.6			1.79167	-8		582.2	1306.59			1.79167	235		583.6	1725.45
1.8	14354		389.7	626			1.8	3		584.7	724.4			1.8	-10		583.1	980.706			1.8	235		584.4	725.455
1.80833	14216		390.5	1380.53			1.80833	3		585.4	1085.87			1.80833	-11		583.7	510.824			1.80833	234		585	1051.03
1.81667	14087		391.4	1614.95			1.81667	4		586.4	1368.67			1.81667	-13		584.5	1046.82			1.81667	234		585.9	850.061
1.825	13960		392.3	1335.26			1.825	5		587.3	918.8			1.825	-14		585.5	1404.47			1.825	234		586.8	1437.94
1.83333	13834		393.3	1395.16			1.83333	7		588.2	1258.13			1.83333	-16		586.3	971.765			1.83333	235		587.4	203.152
1.84167	13710		394.3	1280			1.84167	6		588.8	147.067			1.84167	-18		587.2	1029.88			1.84167	236		588	1295.88
1.85	13583		395.3	1374.42			1.85	6		589.4	1248			1.85	-20		588.1	1258.82			1.85	238		588.8	862.061
1.85833	13460		396.2	1019.05			1.85833	6		590.2	885.467			1.85833	-23		589	987.294			1.85833	241		589.9	1464.36
1.86667	13338		397	1193.37			1.86667	5		591	988.4			1.86667	-26		589.8	877.882			1.86667	242		590.8	1071.15
1.875	13220		397.6	796.632			1.875	5		591.7	730.4			1.875	-29		590.5	1036			1.875	243		591.8	1512.73
1.88333	13106		398.3	929.263			1.88333	5		592.4	1011.73			1.88333	-32		591.4	951.765			1.88333	241		592.4	367.394
1.89167	12992		399.1	1308.84			1.89167	6		593.4	1280.8			1.89167	-34		592.2	839.529			1.89167	240		593.1	1668.97
1.9	12882		400.1	1552.84			1.9	6		594.3	776.933			1.9	-35		593	1374.12			1.9	240		594	895.03
1.90833	12770		401.2	1373.05			1.90833	6		595.1	1042.27			1.90833	-37		594.1	1148.47			1.90833	242		594.6	1006.3
1.91667	12660		402.2	1232.21			1.91667	5		596	1209.07			1.91667	-39		595.1	1293.18			1.91667	243		595.5	1418.91
1.925	12554		403.1	1267.26			1.925	6		597	1194.53			1.925	-41		595.7	538.588			1.925	244		596.6	1359.64
1.93333	12453		404.1	1300.32			1.93333	7		598	1139.47			1.93333	-43		596.4	990.824			1.93333	244		597.5	1181.21
1.94167	12358		405	1230.42			1.94167	7		598.7	763.733			1.94167	-44		597.1	640			1.94167	245		598.4	1139.88
1.95	12266		406	1452.21			1.95	7		599.5	918.4			1.95	-43		597.7	784.941			1.95	245		599.3	1277.7
1.95833	12179		407	1334.42			1.95833	7		600.2	723.067			1.95833	-41		598.4	886.588			1.95833	245		600.3	1437.45
1.96667	12094		408	1372.32			1.96667	7		601	1170.27			1.96667	-39		599.4	1626.82			1.96667	245		601.4	1365.58
1.975	12009		409	1064.21			1.975	7		601.8	970.933			1.975	-39		600.5	1032.94			1.975	244		602.4	1296
1.98333	11922		409.8	1237.26			1.98333	6		602.6	1058.27			1.98333	-38		601	129.647			1.98333	243		602.9	98.7879
1.99167	11831		410.7	1145.26			1.99167	6		603.5	1159.33			1.99167	-36		601.6	974.353			1.99167	241		603.5	1189.45
2	11741		411.5	1096			2	6		604.4	1036.93			2	-33		602.3	773.882			2	239		604.1	133.818
2.00833	11652		412.4	1519.05			2.00833	7		605.4	1070.27			2.00833	-31		603.1	1060.71			2.00833	239		604.8	1602.67
2.01667	11572		413.5	1245.37			2.01667	7		606.4	1243.47			2.01667	-30		604.1	1286.59			2.01667	239		605.8	1173.21
2.025	11505		414.6	1588.63			2.025	8		607.5	1170.93			2.025	-30		605.1	1184.94			2.025	240		606.5	166.545
2.03333	11447		415.6	1299.05			2.03333	8		608.3	894.133			2.03333	-31		606.2	1431.53			2.03333	241		607	1485.09
2.04167	11389		416.6	1178.63			2.04167	7		609.1	957.2			2.04167	-31		607.3	1180.94			2.04167	242		608.1	1477.21
2.05	11324		417.6	1331.16			2.05	6		610	1022.8			2.05	-29		608.2	773.647			2.05	242		609.2	1388.24
2.05833	11260		418.2	486.526			2.05833	7		610.9	1252			2.05833	-28		609	1096.24			2.05833	242		610.1	1168.48
2.06667	11201		418.9	1230.74			2.06667	8		611.8	769.733			2.06667	-27		609.8	916.235			2.06667	242		611.1	1461.21
2.075	11151		419.7	979.579			2.075	9		612.5	864.133			2.075	-27		610.7	1100			2.075	242		612	928.97
2.08333	11111		420.5	1219.58			2.08333	10		613.4	1015.6			2.08333	-27		611.5	912.941			2.08333	240		613	1163.39
2.09167	11076		421.4	1244.74			2.09167	10		614.3	1163.2			2.09167	-27		612.4	1026.59			2.09167	236		613.7	979.515
2.1	11040		422.2	927.895			2.1	9		614.8	30.1333			2.1	-26		613.3	937.412			2.1	233		614.4	965.818
2.10833	10998		422.9	920.947			2.10833	6		615.4	1194.13			2.10833	-25		614.3	1300.24			2.10833	232		615.3	1150.91
2.11667	10966		423.7	983.579			2.11667	4		616.3	851.2			2.11667	-23		615.3	1112			2.11667	230		616.3	1192.12
2.125	10957		424.6	1207.58			2.125	3		617	714			2.125	-23		616.2	810.118			2.125	229		617.3	1179.76
2.13333	10984		425.6	1292.53			2.13333	2		617.9	1146.13			2.13333	-22		617.1	1275.29			2.13333	226		618.2	1127.39
2.14167	11054		426.6	1154.95			2.14167	0		618.8	873.067			2.14167	-22		617.9	455.529			2.14167	224		619.3	1309.45
2.15	11170		427.5	1307.37			2.15	-2		619.6	918.4			2.15	-21		618.5	1201.88			2.15	221		620	794.303
2.15833	11323		428.5	1327.79			2.15833	-4		620.4	968			2.15833	-20		619.4	798.353			2.15833	218		620.7	1014.3
2.16667	11515		429.4	1046.63			2.16667	-6		621	687.067			2.16667	-21		620.3	787.765			2.16667	213		621.5	875.394
2.175	11742		430.3	996			2.175	-8		621.8	964.533			2.175	-22		621	939.529			2.175	207		622	57.0909
2.18333	12008		431.1	1093.05			2.18333	-8		622.8	1287.2			2.18333	-22		622	963.529			2.18333	201		622.7	1528.24
2.19167	12316		431.9	896.947			2.19167	-9		623.3	43.0667			2.19167	-22		622.8	711.294			2.19167	194		623.7	1057.82
2.2	12657		432.7	999.263			2.2	-9		623.8	972.533			2.2	-21		623.5	910.824			2.2	186		624.8	1439.88
2.20833	13036		433.5	1018.42			2.20833	-9		624.6	794.8			2.20833	-20		624.2	624.706			2.20833	180		625.7	781.939
2.21667	13433		434.3	1173.26			2.21667	-10		625.6	1193.6			2.21667	-19		624.8	728.941			2.21667	174		626.5	998.182
2.225	13842		435.3	1203.05			2.225	-11		626.6	883.6			2.225	-18		625.6	886.824			2.225	168		627.4	844.97
2.23333	14252		436.2	1153.47			2.23333	-13		627.3	945.333			2.23333	-17		626.3	850.588			2.23333	163		628.2	732.121
2.24167	14645		437.1	1317.16			2.24167	-17		628.2	923.333			2.24167	-16		627.2	1071.06			2.24167	158		628.9	929.212
2.25	15023		438	870.316			2.25	-23		629.1	1059.47			2.25	-13		628.2	879.765			2.25	155		629.5	1024.48
2.25833	15370		438.7	1093.58			2.25833	-33		630	858.4			2.25833	-6		628.8	396.471			2.25833	154		630.3	912
2.26667	15690		439.5	1119.47			2.26667	-49		630.7	809.867			2.26667	4		629.4	1052.71			2.26667	156		631.2	954.909
2.275	15970		440.4	1184.21			2.275	-65		631.7	1130.4			2.275	19		630.3	802.118			2.275	159		631.9	770.788
2.28333	16195		441.4	1290.63			2.28333	-74		632.7	1038.27			2.28333	40		631.2	887.529			2.28333	170		632.7	1094.91
2.29167	16363		442.4	1224.11			2.29167	-51		633.7	1104.27			2.29167	72		632	1011.76			2.29167	198		633.7	1147.03
2.3	16462		443.4	1192.32			2.3	35		634.7	1058.8			2.3	125		632.9	961.882			2.3	272		634.7	1114.67
2.30833	16495		444.3	1248.21			2.30833	220		635.7	902			2.30833	233		633.8	1040.24			2.30833	436		635.7	1106.91
2.31667	16475		445.3	872.737			2.31667	538		636.6	1012.93			2.31667	452		634.6	776.471			2.31667	746		636.4	570.303
2.325	16412		446	1065.37			2.325	1017		637.4	894.8			2.325	875		635.4	1017.41			2.325	1258		637.1	1497.94
2.33333	16319		447	1450.11			2.33333	1680		638.5	1297.2			2.33333	1621		636.3	883.765			2.33333	2000		637.8	1462.06
2.34167	16202		448.1	1077.89			2.34167	2538		639.6	909.867			2.34167	2804		637.1	851.529			2.34167	2970		638.7	1345.7
2.35	16062		448.9	915.158			2.35	3583		640.6	990.933			2.35	4499		637.8	699.059			2.35	4147		639.7	1327.39
2.35833	15905		449.6	1003.47			2.35833	4777		641.6	968.4			2.35833	6725		638.5	871.294			2.35833	5518		640.6	875.758
2.36667	15727		450.5	994.526			2.36667	6051		642.3	415.867			2.36667	9439		639.5	828.941			2.36667	7101		641.4	963.636
2.375	15534		451.3	848.842			2.375	7320		642.9	1096.53			2.375	12551		640.5	1062.82			2.375	8925		642.2	1145.33
2.38333	15329		452.1	1141.47			2.38333	8506		644	1203.87			2.38333	15932		641.6	1058.59			2.38333	10980		643.2	928.97
2.39167	15111		452.9	919.579			2.39167	9559		645.1	1121.87			2.39167	19427		642.8	1309.18			2.39167	13179		644.1	977.939
2.4	14883		453.6	1010.53			2.4	10451		646	617.2			2.4	22878		643.4	127.765			2.4	15362		644.8	636.485
2.40833	14639		454.4	907.368			2.40833	11160		646.7	969.2			2.40833	26160		644	756			2.40833	17351		645.7	1102.42
2.41667	14391		455.3	1171.79			2.41667	11636		647.8	1240			2.41667	29232		644.8	905.647			2.41667	18984		646.6	858.667
2.425	14139		456	629.789			2.425	11758		649	1079.47			2.425	32195		645.7	1075.53			2.425	20131		647.5	1078.42
2.43333	13889		456.8	1171.16			2.43333	11267		650.1	1135.47			2.43333	35290		646.3	56.9412			2.43333	20670		648.5	858.545
2.44167	13655		457.8	1152.32			2.44167	9726		650.6	10			2.44167	38789		646.9	1127.53			2.44167	20423		649.3	812
2.45	13432		458.8	930.211			2.45	6616		651.2	897.867			2.45	42782		647.7	546.588			2.45	19048		650.1	942.061
2.45833	13229		459.4	921.579			2.45833	1610		651.9	670.267			2.45833	46908		648.2	732.235			2.45833	15991		650.8	891.03
2.46667	13038		460.4	1036.53			2.46667	-5184		652.6	811.6			2.46667	50183		648.9	154.118			2.46667	10659		651.8	934.667
2.475	12866		461.2	1044.21			2.475	-13249		653.5	887.2			2.475	51166		649.5	1092.47			2.475	2808		652.7	1134.42
2.48333	12715		462.1	1374.74			2.48333	-21890		654.6	1342.27			2.48333	48571		650.4	580.706			2.48333	-7218		653.6	649.939
2.49167	12582		463	765.789			2.49167	-30466		655.7	994.8			2.49167	41953		651.3	952.706			2.49167	-18627		654.3	1828.85
2.5	12471		463.7	1090.53			2.5	-38501		656.7	813.867			2.5	31856		652.2	1100			2.5	-30523		655.3	2063.76
2.50833	12376		464.6	1130.74			2.50833	-45700		657.5	699.2			2.50833	19411		653.2	973.176			2.50833	-42148		656.3	978.667
2.51667	12298		465.5	952.105			2.51667	-51914		658.2	824.4			2.51667	5822		653.8	208.471			2.51667	-52988		657.3	1108.73
2.525	12235		466.2	986.737			2.525	-57090		659	841.067			2.525	-7934		654.5	1222.35			2.525	-62755		658.3	732.485
2.53333	12187		467.3	1297.37			2.53333	-61234		659.9	719.067			2.53333	-21195		655.5	815.059			2.53333	-71340		659.1	687.152
2.54167	12156		468	761.684			2.54167	-64370		660.6	903.333			2.54167	-33585		656.5	813.882			2.54167	-78741		659.9	772.97
2.55	12141		469	1284.95			2.55	-66525		661.5	890.133			2.55	-44936		657.2	623.059			2.55	-85015		660.5	671.152
2.55833	12141		470	1059.89			2.55833	-67704		662.4	883.6			2.55833	-55211		658	712.941			2.55833	-90238		661.4	942.061
2.56667	12152		470.9	1127.68			2.56667	-67888		663.3	698.533			2.56667	-64442		658.9	964.471			2.56667	-94481		662.4	1271.39
2.575	12176		471.8	1139.16			2.575	-67017		664.1	868.267			2.575	-72682		659.9	1044.71			2.575	-97800		663.4	721.818
2.58333	12216		472.9	1288.53			2.58333	-64986		665	791.733			2.58333	-79972		660.9	754.353			2.58333	-100221		664.3	962.182
2.59167	12274		473.8	957.158			2.59167	-61636		666	885.467			2.59167	-86332		661.7	750.353			2.59167	-101736		665.2	967.879
2.6	12347		474.5	905.895			2.6	-56752		667	1200.13			2.6	-91764		662.5	535.059			2.6	-102300		666	497.818
2.60833	12434		475.3	1108.53			2.60833	-50048		667.6	78			2.60833	-96257		663.2	711.529			2.60833	-101833		666.6	614.182
2.61667	12527		476.2	748			2.61667	-41159		668.3	1073.07			2.61667	-99797		663.8	759.059			2.61667	-100213		667.5	885.091
2.625	12622		476.9	906.947			2.625	-29623		668.8	36.9333			2.625	-102372		664.7	1040.24			2.625	-97278		668.1	603.879
2.63333	12715		477.4	854.105			2.63333	-14939		669.3	890.133			2.63333	-103977		665.6	851.529			2.63333	-92820		668.8	887.03
2.64167	12800		478.4	1284.21			2.64167	3059		670.1	641.2			2.64167	-104608		666.4	566.353			2.64167	-86578		669.6	793.333
2.65	12877		479.4	1025.89			2.65	23148		670.9	661.733			2.65	-104261		667.2	809.647			2.65	-78213		670.5	911.515
2.65833	12945		480.3	1167.16			2.65833	42012		671.6	704.533			2.65833	-102941		668.2	934.588			2.65833	-67283		671.4	763.879
2.66667	13007		481.1	669.368			2.66667	55802		672.6	950.4			2.66667	-100663		669.2	789.647			2.66667	-53168		672.1	534.061
2.675	13070		481.9	958.211			2.675	62720		673.6	925.467			2.675	-97458		670	878.353			2.675	-34873		672.9	914.182
2.68333	13139		482.7	1070.95			2.68333	63447		674.3	649.333			2.68333	-93386		671	1026.12			2.68333	-10773		673.5	30.9091
2.69167	13221		483.7	1010.63			2.69167	59823		675.2	958.267			2.69167	-88528		672	808.706			2.69167	20638		674.1	1269.33
2.7	13319		484.6	1033.37			2.7	53745		676.2	971.867			2.7	-82984		672.8	716.941			2.7	57278		675.3	1090.42
2.70833	13439		485.4	740.842			2.70833	46714		677.2	768.533			2.70833	-76855		673.7	537.882			2.70833	91185		676.4	1039.76
2.71667	13600		486.1	1030			2.71667	39739		678.1	1102.27			2.71667	-70233		674.6	788.941			2.71667	113533		677.3	817.576
2.725	13825		486.9	749.368			2.725	33383		679.1	804.4			2.725	-63189		675.5	886.353			2.725	121163		678.3	2152.97
2.73333	14152		487.6	953.053			2.73333	27884		680	602.933			2.73333	-55752		676.5	801.176			2.73333	116531		679.2	1508.97
2.74167	14644		488.3	903.579			2.74167	23277		680.8	683.6			2.74167	-47883		677.3	720.235			2.74167	104228		679.8	720.242
2.75	15357		489.2	927.368			2.75	19484		681.6	736.8			2.75	-39452		678.1	775.059			2.75	88610		680.5	664.606
2.75833	16368		489.9	824.632			2.75833	16385		682.5	778			2.75833	-30229		678.9	708.471			2.75833	72816		681.4	887.758
2.76667	17770		490.8	1208.53			2.76667	13849		683.4	838.133			2.76667	-19884		679.8	770.118			2.76667	58636		682.1	462.303
2.775	19622		491.3	32.7368			2.775	11763		684.3	804.533			2.775	-7945		680.8	909.176			2.775	46793		682.8	987.636
2.78333	22034		491.8	1308.11			2.78333	10034		685.1	877.867			2.78333	6449		681.8	1082.12			2.78333	37340		683.9	866.303
2.79167	25079		492.9	1201.37			2.79167	8590		685.8	518.8			2.79167	25104		682.7	698.588			2.79167	29991		684.8	958.788
2.8	28793		493.8	1216.95			2.8	7375		686.5	705.333			2.8	51408		683.6	881.176			2.8	24343		686	1107.52
2.80833	33311		494.9	1385.16			2.80833	6350		687.3	734			2.80833	88391		684.5	717.882			2.80833	20003		687.1	1027.76
2.81667	38548		495.5	345.053			2.81667	5480		688.1	551.6			2.81667	132667		685.3	784.706			2.81667	16641		688.2	848.727
2.825	44601		496.2	1240.42			2.825	4742		688.7	535.467			2.825	172685		686.1	551.765			2.825	14002		689.2	831.758
2.83333	51410		496.8	16.6316			2.83333	4116		689.5	715.067			2.83333	196900		686.9	567.765			2.83333	11895		690.1	711.636
2.84167	58848		497.3	1279.79			2.84167	3586		690.4	666.4			2.84167	201349		687.7	651.294			2.84167	10190		690.6	10.7879
2.85	67011		498.2	1016.21			2.85	3137		691.1	756.933			2.85	189345		688.3	436.235			2.85	8792		691.2	986.909
2.85833	75583		499.1	1131.58			2.85833	2757		691.9	733.2			2.85833	167503		688.9	539.059			2.85833	7634		691.7	171.273
2.86667	84680		500.1	1221.16			2.86667	2436		692.8	801.867			2.86667	142212		689.8	866.353			2.86667	6671		692.4	730.061
2.875	94061		500.7	23.7895			2.875	2163		693.6	560			2.875	117874		690.8	773.412			2.875	5866		693.3	680.727
2.88333	103602		501.3	1231.47			2.88333	1930		694.3	752.133			2.88333	96716		691.9	951.765			2.88333	5193		694.3	948.364
2.89167	113328		501.8	81.3684			2.89167	1730		695.1	844.8			2.89167	79388		692.5	49.8824			2.89167	4636		695.4	1048.61
2.9	122862		502.4	1349.05			2.9	1556		696.1	812.667			2.9	65665		693.1	1031.06			2.9	4185		696.4	1370.55
2.90833	132355		502.9	15.2632			2.90833	1407		697	841.6			2.90833	54966		694.1	776.235			2.90833	3843		696.9	13.0909
2.91667	141481		503.6	1312.84			2.91667	1276		697.9	671.2			2.91667	46659		695.1	784.941			2.91667	3625		697.5	848
2.925	150235		504.6	1256.32			2.925	1163		699	1225.87			2.925	40186		696	878.588			2.925	3553		698.3	802.424
2.93333	158573		505.5	864.421			2.93333	1064		700.1	972.533			2.93333	35099		697	677.647			2.93333	3652		699.2	607.515
2.94167	166269		506.4	1145.26			2.94167	978		701	790.133			2.94167	31047		697.8	698.353			2.94167	3931		700	612.121
2.95	173476		507.4	1079.79			2.95	902		702.1	1036.93			2.95	27764		698.8	665.412			2.95	4380		700.6	564.848
2.95833	179957		508.1	768.526			2.95833	836		703.1	687.067			2.95833	25046		699.5	583.765			2.95833	4955		701.3	776.242
2.96667	185815		509	1089.47			2.96667	779		704	709.2			2.96667	22749		700.4	677.882			2.96667	5587		702	689.333
2.975	190992		509.9	910.421			2.975	732		705	870			2.975	20775		701.2	599.765			2.975	6190		702.7	450.788
2.98333	195433		510.8	909.579			2.98333	693		706.1	718.267			2.98333	19059		702	600.941			2.98333	6686		703.5	739.758
2.99167	199239		511.6	887.789			2.99167	659		706.9	830.933			2.99167	17550		702.9	532.706			2.99167	7020		704.4	825.212
3	202323		512.4	1148.95			3	627		707.8	543.333			3	16213		703.7	559.765			3	7169		705.6	933.818
3.00833	204790		513.1	450.632			3.00833	595		708.7	907.6			3.00833	15023		704.6	445.882			3.00833	7144		706.6	782.909
3.01667	206635		513.8	949.684			3.01667	566		709.7	687.067			3.01667	13961		705.2	816			3.01667	6974		707.6	850.909
3.025	207886		514.6	972.842			3.025	537		710.6	652.8			3.025	13008		706.2	1325.18			3.025	6700		708.4	513.455
3.03333	208600		515.6	1240.95			3.03333	509		711.3	621.333			3.03333	12154		707	676.706			3.03333	6362		709	576.727
3.04167	208764		516.5	1205.47			3.04167	481		712.3	835.733			3.04167	11390		707.7	321.647			3.04167	5995		710.1	1052.48
3.05	208420		517.5	1175.68			3.05	453		713.3	766.267			3.05	10710		708.2	606.824			3.05	5622		711.3	740.364
3.05833	207610		518.4	1029.68			3.05833	425		714.3	745.067			3.05833	10109		709.2	799.059			3.05833	5263		712.2	642.061
3.06667	206341		519.4	1264			3.06667	399		715	113.067			3.06667	9581		710.4	904.471			3.06667	4926		713.1	802.303
3.075	204692		519.9	19.1579			3.075	375		715.5	765.2			3.075	9121		711.5	823.529			3.075	4613		714.2	1066.18
3.08333	202700		520.6	1259.37			3.08333	351		716.5	865.333			3.08333	8720		712	151.765			3.08333	4325		714.9	305.697
3.09167	200401		521.5	1090.74			3.09167	328		717.5	730.133			3.09167	8375		712.7	734.588			3.09167	4060		715.6	634.788
3.1	197918		522.5	1162.53			3.1	307		718.5	729.333			3.1	8086		713.5	473.882			3.1	3819		716.6	955.879
3.10833	195244		523.4	865.579			3.10833	287		719.1	344.667			3.10833	7856		714.3	936.471			3.10833	3599		717.6	720.242
3.11667	192530		524.3	899.789			3.11667	268		719.8	662.8			3.11667	7684		715.2	580			3.11667	3398		718.6	804.485
3.125	189819		525.1	990.737			3.125	249		720.7	644.4			3.125	7560		716.1	854.353			3.125	3213		719.5	670.788
3.13333	187186		526	1104.32			3.13333	232		721.7	884.133			3.13333	7465		716.7	6.11765			3.13333	3041		720.5	747.879
3.14167	184774		527.1	1238.11			3.14167	217		722.4	96.8			3.14167	7379		717.3	791.529			3.14167	2881		721.4	666.667
3.15	182585		528.1	1042.32			3.15	204		722.9	782.4			3.15	7285		718.1	433.412			3.15	2733		722.4	640.242
3.15833	180776		529.2	1298.11			3.15833	193		723.7	308.4			3.15833	7173		719	710.824			3.15833	2596		723.3	624.485
3.16667	179378		530.3	1017.68			3.16667	182		724.2	742.4			3.16667	7039		720	707.765			3.16667	2468		724	440.97
3.175	178459		530.8	54.2105			3.175	173		725.3	610.667			3.175	6887		720.9	583.294			3.175	2350		724.8	663.394
3.18333	178106		531.3	1121.05			3.18333	166		726.1	700.8			3.18333	6718		721.8	582.588			3.18333	2240		725.7	657.333
3.19167	178331		532.4	1235.79			3.19167	161		727.1	794.133			3.19167	6533		722.7	613.882			3.19167	2137		726.6	708.606
3.2	179207		533.1	63.1579			3.2	157		727.8	184.8			3.2	6339		723.7	569.882			3.2	2043		727.7	900.364
3.20833	180783		533.7	1188.74			3.20833	154		728.5	818.933			3.20833	6139		724.3	432.706			3.20833	1956		728.6	692.848
3.21667	183042		534.7	1182.74			3.21667	153		729.6	907.6			3.21667	5938		725.1	606.824			3.21667	1875		729.4	628.848
3.225	186052		535.7	883.474			3.225	154		730.5	668.133			3.225	5743		725.9	523.294			3.225	1799		730.1	762.182
3.23333	189776		536.4	625.684			3.23333	156		731.4	780.933			3.23333	5559		726.6	495.294			3.23333	1726		730.6	24.3636
3.24167	194174		537.2	1044.11			3.24167	159		732	253.067			3.24167	5386		727.3	432.471			3.24167	1659		731.1	736.121
3.25	199303		538.1	1010			3.25	164		732.6	708.267			3.25	5224		728.1	741.412			3.25	1598		732	650.182
3.25833	204991		538.6	37.5789			3.25833	173		733.6	962.933			3.25833	5077		728.8	321.412			3.25833	1543		732.9	692
3.26667	211331		539.2	1087.05			3.26667	184		734.1	14.1333			3.26667	4946		729.6	681.412			3.26667	1494		733.9	671.636
3.275	218145		540.2	1074.11			3.275	198		734.7	613.067			3.275	4835		730.5	743.529			3.275	1450		734.7	647.273
3.28333	225344		541.2	1033.68			3.28333	215		735.5	721.467			3.28333	4742		731.5	841.647			3.28333	1411		735.6	841.697
3.29167	232905		542.1	936			3.29167	231		736.7	1108			3.29167	4667		732.5	887.765			3.29167	1377		736.6	732.727
3.3	240467		542.9	697.053			3.3	246		737.8	639.2			3.3	4606		733.5	681.647			3.3	1349		737.4	524.121
3.30833	248088		543.7	838.421			3.30833	262		738.6	425.467			3.30833	4552		734.3	571.059			3.30833	1328		738.2	675.273
3.31667	255388		544.5	638.842			3.31667	277		739.3	618.133			3.31667	4501		735.2	805.412			3.31667	1312		739.2	704.485
3.325	262259		545.1	838.211			3.325	291		740.2	671.333			3.325	4451		736.2	756.471			3.325	1302		740.1	748.848
3.33333	268568		545.9	967.158			3.33333	302		740.9	391.467			3.33333	4398		737.1	673.176			3.33333	1296		741.1	708.97
3.34167	273997		546.8	870.737			3.34167	311		741.6	638			3.34167	4345		737.8	351.059			3.34167	1296		742	755.394
3.35	278584		547.5	609.368			3.35	317		742.4	606.267			3.35	4293		738.5	770.588			3.35	1301		742.8	639.273
3.35833	282075		548.2	966.947			3.35833	319		743.4	875.467			3.35833	4246		739.2	86.5882			3.35833	1309		743.7	600.242
3.36667	284455		549.1	933.579			3.36667	318		744.4	599.867			3.36667	4208		739.8	592.235			3.36667	1321		744.5	701.212
3.375	285702		550	817.158			3.375	316		745.3	642.133			3.375	4179		740.5	585.882			3.375	1336		745.3	598.667
3.38333	285742		551	1031.37			3.38333	314		746.3	675.2			3.38333	4157		741.3	584.706			3.38333	1354		746.2	840
3.39167	284654		551.9	871.895			3.39167	311		747.2	731.467			3.39167	4141		742	432.941			3.39167	1375		746.8	378.545
3.4	282493		552.8	1220.11			3.4	305		748.2	585.6			3.4	4125		742.9	631.294			3.4	1397		747.7	622.061
3.40833	279272		553.8	952.105			3.40833	298		748.8	384.4			3.40833	4105		743.9	765.882			3.40833	1419		748.6	774.545
3.41667	275211		554.7	617.158			3.41667	293		749.5	620.267			3.41667	4078		744.8	659.059			3.41667	1439		749.4	278.182
3.425	270351		555.4	843.579			3.425	288		750.2	385.467			3.425	4041		745.6	755.059			3.425	1453		750.1	620.848
3.43333	264837		556.1	621.474			3.43333	282		750.8	434.667			3.43333	3993		746.3	241.647			3.43333	1459		750.9	576.97
3.44167	258856		556.9	936.842			3.44167	276		751.6	777.2			3.44167	3932		747	730.824			3.44167	1458		751.8	718.061
3.45	252368		557.7	785.368			3.45	269		752.4	459.6			3.45	3861		747.9	616.235			3.45	1450		752.8	783.394
3.45833	245643		558.6	957.789			3.45833	260		753	516			3.45833	3785		748.7	1382.35			3.45833	1436		753.7	577.455
3.46667	238600		559.5	843.789			3.46667	249		753.6	23.7333			3.46667	3713		749.6	1122.59			3.46667	1416		754.6	665.939
3.475	231419		560.2	678			3.475	238		754.1	2362.4			3.475	3653		750.2	373.412			3.475	1390		755.4	537.455
3.48333	224192		561	770.526			3.48333	227		755.1	2494.13			3.48333	3613		750.9	388.706			3.48333	1358		756.2	787.515
3.49167	216875		561.9	880.421			3.49167	216		756.1	763.867			3.49167	3603		751.7	808			3.49167	1322		757.2	710.182
3.5	209701		562.7	758			3.5	202		756.9	575.6			3.5	3628		752.5	553.647			3.5	1282		757.8	350.061
3.50833	202514		563.4	783.368			3.50833	187		757.8	7290.53			3.50833	3686		753.3	416.235			3.50833	1239		758.4	530.788
3.51667	195498		564.3	792.316			3.51667	173		758.4	4155.07			3.51667	3768		753.9	453.176			3.51667	1194		759.3	733.333
3.525	188599		565	840			3.525	159		759	92			3.525	3860		754.6	1204			3.525	1147		760.2	642.788
3.53333	181819		565.9	772.737			3.53333	146		759.7	729.2			3.53333	3946		755.4	355.529			3.53333	1100		761.1	757.212
3.54167	175287		566.7	888.316			3.54167	133		760.4	301.733			3.54167	4011		756.1	780.471			3.54167	1053		762.2	819.273
3.55	168856		567.6	972			3.55	121		761.1	681.733			3.55	4042		756.7	306.824			3.55	1007		763.1	609.455
3.55833	162707		568.4	767.579			3.55833	110		762	610.533			3.55833	4033		757.5	623.294			3.55833	963		763.9	768
3.56667	156715		569.3	743.158			3.56667	100		762.9	628.4			3.56667	3984		758.4	631.059			3.56667	920		764.8	612.485
3.575	150937		570.1	813.789			3.575	89		763.9	733.733			3.575	3900		759	43.0588			3.575	878		765.7	631.515
3.58333	145384		571	969.158			3.58333	78		764.8	619.2			3.58333	3789		759.7	838.353			3.58333	836		766.2	8.60606
3.59167	139962		571.8	561.684			3.59167	66		765.7	530.267			3.59167	3657		760.4	527.529			3.59167	796		766.8	845.697
3.6	134794		572.4	620.316			3.6	55		766.7	1398			3.6	3513		761	52.4706			3.6	757		767.4	105.576
3.60833	129742		573.1	638.421			3.60833	44		767.3	41.2			3.60833	3362		761.5	755.529			3.60833	721		768	692.606
3.61667	124918		574	702.526			3.61667	36		767.8	588.4			3.61667	3209		762.5	2085.88			3.61667	688		768.6	527.515
3.625	120286		574.8	863.895			3.625	29		768.6	552.8			3.625	3060		763.4	115.529			3.625	657		769.3	549.697
3.63333	115828		575.5	569.158			3.63333	22		769.4	566.533			3.63333	2919		764.1	848.941			3.63333	627		770.1	620
3.64167	111615		576.3	856.105			3.64167	17		770.2	406.667			3.64167	2787		765.2	617.176			3.64167	599		771.2	925.212
3.65	107535		577.1	793.684			3.65	11		770.8	586.267			3.65	2664		766.1	633.176			3.65	574		772.3	767.394
3.65833	103689		578.1	886.842			3.65833	5		771.4	165.333			3.65833	2549		767	503.529			3.65833	552		773.3	601.818
3.66667	99993		579	812.947			3.66667	-1		772	706.133			3.66667	2443		767.7	514.118			3.66667	533		774	502.667
3.675	96484		579.8	742.737			3.675	-5		773	584.933			3.675	2343		768.7	733.176			3.675	515		774.9	650.424
3.68333	93177		580.7	802.105			3.68333	-8		773.8	627.2			3.68333	2250		769.5	482.588			3.68333	500		775.8	802.061
3.69167	90009		581.7	1039.16			3.69167	-9		774.6	500.533			3.69167	2162		770.3	503.059			3.69167	485		776.5	639.152
3.7	87046		582.2	37.2632			3.7	-10		775.3	352.8			3.7	2078		771.2	834.824			3.7	470		777.4	565.455
3.70833	84197		582.8	948.526			3.70833	-10		775.9	545.867			3.70833	1999		772.2	664			3.70833	454		778.2	531.879
3.71667	81511		583.6	570			3.71667	-10		776.8	683.333			3.71667	1925		773	885.647			3.71667	440		779	566.667
3.725	78955		584.5	1050.95			3.725	-7		778	787.067			3.725	1857		773.8	303.529			3.725	426		779.8	627.394
3.73333	76517		585.6	1166.11			3.73333	-4		779	488.933			3.73333	1794		774.8	701.176			3.73333	413		780.7	751.152
3.74167	74240		586.6	691.263			3.74167	0		779.8	591.867			3.74167	1736		775.4	134.588			3.74167	402		781.6	514.303
3.75	72064		587.4	675.263			3.75	3		780.7	472.667			3.75	1682		776	1834.35			3.75	396		782.4	458.303
3.75833	70042		588.2	574.211			3.75833	6		781.7	718.133			3.75833	1633		776.8	1157.41			3.75833	393		783.3	620.606
3.76667	68124		588.9	736.842			3.76667	10		782.7	764.267			3.76667	1589		777.7	485.176			3.76667	395		784.1	580.97
3.775	66319		589.7	744.947			3.775	13		783.8	646.133			3.775	1548		778.5	704			3.775	399		784.9	467.758
3.78333	64624		590.5	668.632			3.78333	16		784.7	555.733			3.78333	1510		779.5	1892.71			3.78333	406		785.8	523.394
3.79167	63001		591.4	747.789			3.79167	18		785.7	726.133			3.79167	1476		780.3	493.647			3.79167	415		786.8	714.788
3.8	61475		592.3	889.789			3.8	19		786.6	581.333			3.8	1445		781.2	1303.53			3.8	425		787.7	589.333
3.80833	59995		593.3	736.526			3.80833	20		787.6	617.733			3.80833	1416		782	252.235			3.80833	435		788.6	472.97
3.81667	58583		594.3	768.421			3.81667	21		788.4	417.733			3.81667	1390		782.6	357.647			3.81667	443		789.4	475.515
3.825	57217		595.2	837.158			3.825	24		789.2	523.333			3.825	1367		783.3	478.824			3.825	449		790.1	274.303
3.83333	55891		596.2	1056			3.83333	28		790	621.6			3.83333	1349		784.1	328.235			3.83333	453		790.7	607.152
3.84167	54624		597.4	892.842			3.84167	33		791	679.733			3.84167	1339		784.7	402.118			3.84167	455		791.6	446.061
3.85	53383		598.4	970.421			3.85	39		792.1	622.667			3.85	1336		785.4	524.235			3.85	455		792.5	610.061
3.85833	52201		599.4	909.158			3.85833	44		792.9	507.2			3.85833	1342		785.9	28.9412			3.85833	455		793.5	571.394
3.86667	51052		600.3	687.579			3.86667	48		793.5	454.533			3.86667	1360		786.5	747.529			3.86667	453		794.1	161.212
3.875	49944		601	652.105			3.875	52		794.3	581.2			3.875	1387		787.4	458.824			3.875	451		794.7	790.182
3.88333	48880		601.8	598.737			3.88333	56		795.2	539.867			3.88333	1423		788.4	457.882			3.88333	450		795.7	702.667
3.89167	47838		602.8	888.632			3.89167	60		796.1	504.533			3.89167	1464		789.1	1165.65			3.89167	449		796.5	551.515
3.9	46840		603.7	813.158			3.9	66		796.8	388.4			3.9	1506		790.1	580.235			3.9	448		797.3	313.455
3.90833	45857		604.7	982			3.90833	73		797.5	473.867			3.90833	1545		790.9	328			3.90833	448		798	503.879
3.91667	44904		605.3	117.263			3.91667	78		798.4	897.2			3.91667	1579		791.6	321.647			3.91667	449		798.7	446.061
3.925	43970		605.9	850.211			3.925	83		799.4	631.333			3.925	1606		792.3	504.941			3.925	451		799.5	471.394
3.93333	43051		606.9	856.737			3.93333	88		800.4	550.933			3.93333	1627		793.5	770.588			3.93333	456		800.3	680
3.94167	42163		607.9	916.632			3.94167	93		801.2	455.733			3.94167	1643		794.2	12.9412			3.94167	462		801.1	387.152
3.95	41284		608.5	20.7368			3.95	97		802.1	516.667			3.95	1652		794.8	676.471			3.95	468		801.8	452.727
3.95833	40437		609.1	862.737			3.95833	102		803.2	726.667			3.95833	1656		795.8	557.647			3.95833	474		802.6	549.091
3.96667	39605		609.9	618.105			3.96667	107		804.2	562.533			3.96667	1656		796.6	1755.53			3.96667	481		803.5	544.606
3.975	38796		610.7	838.632			3.975	113		805.2	660.8			3.975	1654		797.6	251.529			3.975	489		804.4	538.545
3.98333	38012		611.7	1615.58			3.98333	119		806.2	634.667			3.98333	1650		798.2	488			3.98333	498		805.3	494.788
3.99167	37239		612.7	899.684			3.99167	125		806.9	109.6			3.99167	1647		799.2	558.118			3.99167	508		806	503.03
4	36492		613.7	641.368			4	130		807.5	585.867			4	1648		799.9	300.706			4	518		806.8	479.152
4.00833	35751		614.4	960.316			4.00833	133		808.3	439.6			4.00833	1657		800.5	1239.53			4.00833	530		807.6	591.515
4.01667	35028		615.2	745.579			4.01667	137		809.2	635.067			4.01667	1678		801.7	750.824			4.01667	543		808.5	524.485
4.025	34314		616	444			4.025	140		810.1	512			4.025	1711		802.6	452.941			4.025	559		809.4	545.697
4.03333	33607		616.7	733.789			4.03333	145		811.1	636.933			4.03333	1755		803.2	284.706			4.03333	579		810	139.879
4.04167	32922		617.7	920.737			4.04167	149		811.9	437.333			4.04167	1809		803.8	481.412			4.04167	599		810.6	631.273
4.05	32246		618.7	745.368			4.05	152		812.9	680.133			4.05	1869		804.5	209.647			4.05	619		811.7	749.212
4.05833	31599		619.8	867.789			4.05833	154		814	589.733			4.05833	1929		805.1	475.059			4.05833	636		812.6	624.727
4.06667	30970		620.8	902.632			4.06667	157		815.1	522.4			4.06667	1983		805.7	97.1765			4.06667	650		813.7	732.242
4.075	30364		622	911.579			4.075	160		815.9	532.133			4.075	2030		806.4	631.059			4.075	663		814.5	413.091
4.08333	29779		623	704.737			4.08333	164		816.9	658.267			4.08333	2066		807.5	613.647			4.08333	675		815.4	716.121
4.09167	29207		624	907.579			4.09167	167		818	636.4			4.09167	2093		808.6	591.294			4.09167	684		816.4	483.879
4.1	28661		625.2	887.789			4.1	169		819	425.6			4.1	2112		809.7	624.235			4.1	690		817.4	595.636
[truncated: 3,108 more rows]

## Sheet: SI Figure 4
SI Figure4a left			SI Figure4a right				SI Figure4b left			SI Figure4b right
[truncated: 15,992 more rows]

## Sheet: Supplementary Fig. 9b
Supplementary Fig. 9b

[truncated: 1 more sheets: Supplementary Fig. 9c]
